# Supplementary material for: Natural variation in ZmNRT2.5 modulates husk leaf width and promotes seed protein content in maize
Source: Plant Biotechnol J. 2025 Jan 5;23(4):1039–52. doi: 10.1111/pbi.14559 (PMC11933875; doi:10.1111/pbi.14559)
Supplement: Supplementary file 2 — Table S1 List of candidate genes identified by GWAS for husk width in maize. [file PBI-23-1039-s005.xlsx]

## Sheet: Sheet2
Table S1. List of candidate genes identified by GWAS for husk width in maize
Significant SNP	Chromosome	Position	P value	GeneID-V3	GeneID-V4	Functional Annotation
chr8.S_153709468	8	153709468	1.6707e-08	GRMZM2G455124	Zm00001d011679	nrt2.5 - nitrate transport2.5
chr8.S_153794345	8	153794345	2.7868e-08	GRMZM2G112535	none	kelp3 - p15 (PC4 Sub1)-transcription factor 3
chr7.S_9207786	7	9207786	9.9548e-07	GRMZM2G046529	Zm00001d018927	fax1 - fatty acid export1
chr3.S_140610820	3	140610820	1.1613e-06	GRMZM2G414866	Zm00001d041857	unknown
chr8.S_160100861	8	160100861	5.5558e-06	GRMZM2G116557	Zm00001d011953	arftf25 - ARF-transcription factor 25
chr8.S_156638435	8	156638435	6.7469e-06	GRMZM2G168375	Zm00001d011782	unknown
chr7.S_44033540	7	44033540	7.1329e-06	GRMZM2G095562	Zm00001d019595	unknown
chr7.S_99297333	7	99297333	2.7681e-05	GRMZM2G085604	Zm00001d020256	drg15 - dark response gene15
chr4.S_235719666	4	235719666	2.8942e-05	GRMZM2G010333	Zm00001d053781	vq25 - VQ motif-transcription factor25
chr2.S_9988029	2	9988029	3.1684e-05	GRMZM2G007453	none	apo1 - accumulation of photosystem one1
chr9.S_11125882	9	11125882	3.1998e-05	GRMZM2G160005	Zm00001d045026	arftf27 - ARF-transcription factor 27
chr5.S_212998810	5	212998810	3.321e-05	GRMZM2G005791	Zm00001eb257480	unknown
chr2.S_213994480	2	213994480	3.6869e-05	GRMZM2G022947	Zm00001d007044	unknown
chr3.S_216528405	3	216528405	3.7545e-05	GRMZM2G065203	Zm00001d044136	gpat8 - glycerol-3-phosphate acyltransferase8
PZB02534.2	8	129622792	3.7711e-05	GRMZM2G117198	Zm00001d010920	sams1 - S-adenosylmethionine synthetase1
chr1.S_226835785	1	226835785	3.8584e-05	GRMZM2G135849	none	hagtf4 - GNAT-transcription factor 4
PZE-102021279	2	9941674	3.998e-05	GRMZM2G337532	Zm00001d002313	unknown
chr3.S_47850980	3	47850980	4.0312e-05	GRMZM2G090374	Zm00001d040513	unknown
chr1.S_235974531	1	235974531	5.1614e-05	GRMZM2G060742	Zm00001d032828	Arsenical pump membrane protein
chr8.S_165597014	8	165597014	5.6524e-05	GRMZM2G128248	Zm00001d012242	dnaJ82 - DnaJ/Hsp40 82
PZA03077.10	4	233627714	5.8271e-05	GRMZM2G015419	Zm00001d053675	lox10 - lipoxygenase10
chr8.S_14837828	8	14837828	6.1106e-05	GRMZM2G421690	Zm00001d008631	unknown
PZE-105106833	5	163289349	6.1556e-05	GRMZM2G111782	Zm00001eb241620	Exo70 exocyst complex subunit C-terminal
chr10.S_128949721	10	128949721	6.2712e-05	GRMZM2G101393	Zm00001d025803	Filament-like plant protein, long coiled-coil
chr9.S_11124297	9	11124297	6.6499e-05	GRMZM2G160005	Zm00001d045026	arftf27 - ARF-transcription factor 27
chr4.S_240456603	4	240456603	6.7332e-05	GRMZM2G163277	Zm00001d054076	Vesicle coat trafficking protein Sec16 mid-region
chr1.S_251139833	1	251139833	7.6669e-05	GRMZM5G859316	Zm00001d033231	Lytic transglycolase
chr3.S_47963984	3	47963984	7.7193e-05	GRMZM2G046924	none	Bacterial transferase hexapeptide (six repeats)
chr7.S_107930156	7	107930156	8.2096e-05	GRMZM2G019183	Zm00001d020396	trps13 - trehalose-6-phosphate synthase13
chr9.S_57014960	9	57014960	8.2612e-05	GRMZM2G113203	Zm00001d046226	mrpa1 - multidrug resistance protein associated1
PZE-108093993	8	150727222	8.8843e-05	GRMZM2G012405	Zm00001d011592	unknown
chr8.S_152725864	8	152725864	9.2279e-05	GRMZM5G835704	Zm00001d011650	unknown
chr3.S_19247218	3	19247218	9.4084e-05	GRMZM2G044552	Zm00001d039899	Kinase binding protein CGI-121
PZE-109038470	9	57186011	9.4332e-05	GRMZM2G076272	Zm00001d046223	hb21 - Homeobox-transcription factor 21
chr5.S_215787215	5	215787215	9.4801e-05	GRMZM2G056598	Zm00001d018482	rhw1 - regulator of husk leaf width1
chr2.S_9085327	2	9085327	9.6494e-05	GRMZM2G084046	Zm00001d002274	Remorin, C-terminal region
chr1.S_27915868	1	27915868	9.751e-05	GRMZM2G040561	Zm00001d028256	dnaJ1 - DnaJ/Hsp40 1
