# Supplementary material for: Natural variation in ZmNRT2.5 modulates husk leaf width and promotes seed protein content in maize
Source: Plant Biotechnol J. 2025 Jan 5;23(4):1039–52. doi: 10.1111/pbi.14559 (PMC11933875; doi:10.1111/pbi.14559)
Supplement: Supplementary file 3 — Table S2 Summary of sequence variations in the ZmNRT2.5 coding sequence. [file PBI-23-1039-s004.xlsx]

## Sheet: Sheet1
Table S2. Summary of sequence variations in the ZmNRT2.5 coding sequence
Inbred Line	InDel-9	SNP-33	SNP-40	SNP-44	SNP-55	SNP-60	InDel-62	SNP-143	SNP-277	SNP-286	SNP-385	SNP-691	InDel-779	SNP-794	SNP-820	InDel-837	SNP-925	SNP-1012	SNP-1222	SNP-1264	SNP-1270	SNP-1408	SNP-1570	SNP-1573	SNP-1579	SNP-1585	InDel-1604	SNP-1627
-Log10(P-value)	2.21323	2.63506	2.79147	2.43744	1.37953	0.787934	0.890386	0.484005	1.37953	1.37953	2.23691	1.25644	0.208934	1.25644	1.07318	0.544944	1.25644	0.164191	0.0924716	0.112817	3.34155	4.82267	3.23192	2.86998	2.86998	2.86998	4.89077	4.07303
04k5686	1	A	A	C	A	A	5	C	C	G	G	C	1	C	G	1	C	C	G	A	G	G	G	A	A	G	0	G
177	0	G	G	G	A	A	5	C	C	G	G	C	1	C	A	1	C	T	A	G	G	G	G	G	C	A	3	G
238	5	G	G	G	G	G	0	G	T	C	T	T	1	T	G	1	G	C	G	A	G	G	G	A	A	G	3	G
4f1	1	A	A	C	A	A	5	C	C	G	G	C	1	C	G	1	C	C	G	A	G	G	G	A	A	G	0	G
5213	1	A	A	C	A	A	5	C	C	G	G	C	1	C	G	1	C	C	G	A	G	G	G	A	A	G	0	G
5311	0	G	G	G	A	G	5	G	C	G	G	C	1	C	A	0	C	T	A	G	G	G	C	G	C	A	3	A
647	0	G	G	G	A	A	5	C	C	G	G	C	1	C	A	1	C	T	G	A	G	G	G	A	A	G	0	G
812	1	A	A	C	A	A	5	C	C	G	G	C	1	C	G	1	C	C	G	A	G	G	G	A	A	G	0	G
835a	0	G	G	G	A	A	5	C	C	G	G	C	1	C	A	1	C	T	A	G	G	G	G	G	C	A	3	G
9782	0	A	A	C	A	A	5	C	C	G	G	C	0	C	G	1	C	C	G	A	G	G	G	A	A	G	0	G
A619	5	G	G	G	G	G	0	G	T	C	T	T	1	T	G	1	G	C	G	A	G	G	G	A	A	G	3	G
BGY	5	G	G	G	G	G	0	G	T	C	T	T	1	T	G	1	G	C	G	A	G	G	G	A	A	G	3	G
BY809	5	G	G	G	G	G	0	G	T	C	T	T	0	T	G	1	G	C	G	A	G	G	G	A	A	G	3	G
By843	1	A	A	C	A	A	5	C	C	G	G	C	1	C	G	1	C	C	G	A	G	G	G	A	A	G	0	G
CIMBL1	0	G	G	G	A	G	5	G	C	G	G	C	1	C	A	1	C	C	G	A	G	G	G	A	A	G	0	G
CIMBL10	1	A	A	C	A	A	5	C	C	G	G	C	1	C	G	1	C	C	G	A	G	G	G	A	A	G	0	G
CIMBL100	1	A	A	C	A	A	5	G	C	G	G	C	1	C	A	1	C	T	A	G	G	G	G	G	C	A	3	G
CIMBL102	1	A	A	C	A	A	5	C	C	G	G	C	1	C	G	1	C	C	G	A	G	G	G	G	C	A	3	G
CIMBL11	1	A	A	C	A	A	5	G	C	G	G	C	1	C	G	1	C	C	G	A	G	G	G	A	A	G	0	G
CIMBL111	0	G	G	G	A	G	5	G	C	G	G	T	1	T	G	1	G	C	G	G	G	G	G	A	A	G	3	G
CIMBL112	1	A	A	C	A	A	5	C	C	G	G	C	1	C	G	1	C	C	G	A	G	G	G	A	A	G	0	G
CIMBL117	5	G	G	G	A	G	0	C	C	G	G	C	1	C	G	1	C	C	G	A	G	G	G	A	A	G	0	G
CIMBL119	0	G	G	G	A	A	5	C	C	G	G	C	1	C	G	1	C	C	G	A	G	A	C	G	C	A	3	A
CIMBL120	0	G	G	G	A	G	5	G	C	G	G	C	1	C	G	1	C	C	G	A	T	A	C	G	C	A	3	A
CIMBL121	0	G	G	G	A	G	5	C	C	G	G	C	1	C	G	1	C	C	G	A	G	G	G	A	A	G	0	G
CIMBL122	0	G	G	G	A	G	5	G	C	G	G	C	1	C	A	1	C	C	G	A	T	A	C	G	C	A	3	A
CIMBL125	0	G	G	G	A	A	5	C	C	G	G	C	1	C	A	1	C	T	G	A	G	G	G	A	A	G	0	G
CIMBL13	0	G	G	G	A	A	5	C	C	G	G	C	1	C	G	1	C	C	G	A	G	A	C	G	C	A	3	A
CIMBL136	0	G	G	G	A	G	5	G	C	G	G	C	1	C	A	1	C	C	G	A	T	A	C	G	C	A	3	A
CIMBL138	1	A	A	C	A	A	5	C	C	G	G	C	0	C	G	0	C	C	G	A	G	G	G	A	A	G	0	G
CIMBL139	0	G	G	G	A	G	5	G	C	G	T	C	1	C	A	0	C	C	G	A	T	A	C	G	C	A	3	A
CIMBL140	0	G	G	G	A	G	5	G	C	G	G	C	0	C	G	1	C	C	G	A	T	A	C	G	C	A	3	A
CIMBL142	0	G	G	G	A	G	5	G	C	G	G	C	0	C	G	1	C	C	G	A	T	A	C	G	C	A	3	A
CIMBL146	0	G	G	G	A	G	5	G	C	G	G	C	1	C	A	1	C	T	A	G	G	G	G	A	A	G	0	G
CIMBL147	0	G	G	G	A	G	5	G	C	G	T	C	1	C	A	1	C	C	G	A	T	A	C	G	C	A	3	A
CIMBL156	1	A	A	C	A	A	5	C	C	G	G	C	1	C	G	1	C	C	G	A	G	G	G	A	A	G	0	G
CIMBL16	0	G	G	G	A	G	5	G	C	G	G	C	1	C	G	1	C	C	G	A	T	A	C	G	C	A	3	A
CIMBL18	0	G	G	G	A	G	5	G	C	G	G	C	1	C	A	1	C	T	A	G	G	G	G	A	A	G	0	G
CIMBL33	0	G	G	G	A	G	5	G	C	G	G	C	1	C	A	1	C	T	A	G	G	G	G	G	C	A	3	G
CIMBL38	0	G	G	C	A	G	5	G	C	G	T	T	1	T	G	0	G	C	G	A	G	G	G	A	A	G	3	G
CIMBL39	1	A	A	C	A	A	5	G	C	G	T	T	1	T	G	1	G	C	G	A	G	G	G	A	A	G	3	G
CIMBL40	5	G	G	G	A	G	0	C	C	G	G	C	1	C	G	1	C	C	G	A	G	G	G	A	A	G	0	G
CIMBL42	0	G	G	G	A	G	5	G	C	G	G	C	1	C	G	1	C	C	G	A	T	A	C	G	C	A	3	A
CIMBL68	0	A	G	C	A	A	5	G	C	G	G	C	1	C	A	1	C	T	A	G	G	G	G	G	C	A	3	G
CIMBL69	1	A	A	C	A	A	5	G	C	G	G	C	1	C	A	1	C	C	G	A	G	G	G	A	A	G	0	G
CIMBL72	0	G	G	G	A	G	5	G	C	G	G	C	1	C	A	1	C	T	A	G	G	G	G	G	C	A	3	G
CIMBL74	1	A	A	C	A	A	5	C	C	G	G	C	1	C	G	1	C	C	G	A	G	G	G	A	A	G	0	G
CIMBL78	0	G	G	G	A	G	5	G	C	G	T	T	1	T	G	1	G	C	G	A	G	G	G	A	A	G	3	G
CIMBL79	1	A	A	C	A	A	5	C	C	G	G	C	1	C	G	1	C	C	G	A	G	G	G	G	C	A	3	G
CIMBL80	0	G	G	G	A	G	5	G	C	G	G	C	1	C	A	1	C	T	A	G	G	G	G	G	C	A	3	G
CIMBL81	0	A	G	C	A	A	5	G	C	G	G	C	1	C	A	1	C	T	A	G	G	G	G	G	C	A	3	G
CIMBL83	0	G	G	G	A	G	5	G	C	G	G	C	1	C	A	1	C	C	G	A	G	G	G	A	A	G	0	G
CIMBL86	1	A	A	C	A	A	5	C	C	G	G	C	1	C	G	1	C	C	G	A	G	G	G	A	A	G	0	G
CIMBL87	5	G	G	G	A	G	0	C	C	G	G	C	1	C	G	1	C	C	G	A	G	G	G	A	A	G	0	G
CIMBL98	0	G	G	G	A	G	5	G	C	G	G	C	1	C	A	1	C	T	A	G	G	G	G	G	C	A	3	G
CML113	1	A	A	C	A	A	5	C	C	G	G	C	1	C	G	1	C	C	G	A	G	G	G	A	A	G	0	G
CML122	1	A	A	C	A	A	5	C	C	G	G	C	1	C	G	1	C	C	G	A	G	G	G	A	A	G	0	G
CML139	1	A	A	C	A	A	5	C	C	G	G	C	1	C	G	1	C	C	G	A	G	G	G	A	A	G	0	G
CML168	1	A	A	C	A	A	5	C	C	G	G	C	1	C	G	1	C	C	G	A	G	G	G	A	A	G	0	G
CML170	1	A	A	C	A	A	5	C	C	G	G	C	1	C	G	1	C	C	G	A	G	G	G	G	C	A	3	G
CML171	1	A	A	C	A	A	5	C	C	G	G	C	1	C	G	1	C	C	G	A	G	G	G	G	C	A	3	G
CML189	0	G	G	G	A	G	5	G	C	G	G	C	1	C	A	1	C	T	A	G	G	G	G	G	C	A	3	G
CML226	0	G	G	G	A	G	5	G	C	G	G	C	1	C	A	1	C	T	A	G	G	G	G	G	C	A	3	G
CML307	0	G	G	G	A	G	5	G	C	G	G	C	1	C	G	1	C	C	G	A	G	G	G	A	A	G	0	G
CML323	0	G	G	G	A	G	5	G	C	G	T	C	0	C	A	0	C	C	G	A	T	A	C	G	C	A	3	A
CML360	0	G	G	G	A	G	5	G	C	G	G	C	1	C	G	0	C	C	G	A	G	G	G	A	A	G	0	G
CML361	0	G	G	G	A	A	5	C	C	G	G	C	1	C	A	1	C	T	A	G	G	G	G	G	C	A	3	G
CML408	0	G	G	G	A	G	5	G	C	G	G	C	1	C	G	1	C	C	G	A	G	G	G	A	A	G	0	G
CML411	0	G	G	G	A	G	5	G	C	G	T	T	1	T	G	1	G	C	G	A	G	G	G	A	A	G	3	G
CML422	1	A	A	C	A	A	5	C	C	G	G	C	1	C	G	1	C	C	G	A	G	G	G	A	A	G	0	G
CML428	1	A	A	C	A	A	5	C	C	G	G	C	1	C	G	1	C	C	G	A	G	G	G	A	A	G	0	G
CML430	1	A	A	C	A	A	5	C	C	G	G	C	1	C	G	1	C	C	G	A	G	G	G	A	A	G	0	G
CML496	0	G	G	G	A	G	5	G	C	G	G	C	1	C	G	1	C	C	G	A	G	G	G	A	A	G	0	G
CML497	1	A	A	C	A	A	5	C	C	G	G	C	1	C	A	1	C	C	G	A	T	A	C	G	C	A	3	A
CML51	0	G	G	G	A	G	5	G	C	G	G	C	1	C	G	1	C	C	G	A	G	G	G	A	A	G	0	G
CML69	0	A	G	C	A	A	5	G	C	G	G	C	1	C	A	0	C	C	G	A	T	A	C	G	C	A	3	A
DAN4245	1	A	A	C	A	A	5	C	C	G	G	C	1	C	G	0	C	C	G	A	G	G	G	A	A	G	0	G
DAN598	0	G	G	G	A	G	5	G	C	G	G	C	0	C	A	1	C	T	A	G	G	G	G	G	C	A	3	G
DE.EX	0	G	G	G	A	A	5	C	C	G	G	C	1	C	A	1	C	T	A	G	G	G	G	G	C	A	3	G
DSB	5	G	G	G	G	G	0	G	T	C	T	T	1	T	G	1	G	C	G	A	G	G	G	A	A	G	3	G
GEMS1	0	G	G	G	A	A	5	C	C	G	G	C	1	C	A	1	C	T	A	G	G	A	G	G	C	A	3	A
GEMS10	0	G	G	G	A	G	5	G	C	G	G	C	1	C	A	1	C	T	A	G	G	G	G	G	C	A	3	G
GEMS17	1	A	A	C	A	A	5	C	C	G	G	C	1	C	G	1	C	C	G	A	G	G	G	A	A	G	0	G
GEMS18	0	G	G	G	A	G	5	G	C	G	G	C	1	C	A	1	C	T	A	G	G	G	G	G	C	A	3	G
GEMS20	1	A	A	C	A	A	5	C	C	G	G	C	1	C	G	1	C	C	G	A	G	G	G	A	A	G	0	G
GEMS23	1	A	A	C	A	A	5	C	C	G	G	C	1	C	G	1	C	C	G	A	G	G	G	A	A	G	0	G
GEMS25	1	A	A	C	A	A	5	C	C	G	G	C	1	C	G	1	C	C	G	A	G	G	G	A	A	G	0	G
GEMS28	1	A	A	C	A	A	5	C	C	G	G	C	1	C	G	0	C	C	G	A	G	G	G	A	A	G	0	G
GEMS29	1	A	A	C	A	A	5	C	C	G	G	C	1	C	A	1	C	T	A	G	G	G	G	G	C	A	3	G
GEMS33	0	G	G	G	A	G	5	G	C	G	G	C	1	C	A	1	C	C	G	A	G	G	G	A	A	G	0	G
GEMS42	1	A	A	C	A	A	5	C	C	G	G	C	1	C	G	1	C	C	G	A	G	G	G	A	A	G	0	G
GEMS43	0	G	G	G	A	G	5	G	C	G	G	C	1	C	G	1	C	C	G	A	G	G	G	A	A	G	3	G
GEMS47	1	A	A	C	A	A	5	C	C	G	G	C	1	C	A	1	C	T	A	G	G	G	G	G	C	A	3	G
GEMS48	1	A	A	C	A	A	5	C	C	G	G	C	1	C	G	1	C	C	G	A	G	G	G	A	A	G	0	G
GEMS53	1	A	A	C	A	A	5	C	C	G	G	C	1	C	G	1	C	C	G	A	G	G	G	A	A	G	0	G
GEMS54	0	G	G	G	A	G	5	G	C	G	G	C	0	C	A	1	C	T	A	G	G	G	G	G	C	A	3	G
GEMS56	1	A	A	C	A	A	5	C	C	G	G	C	1	C	G	0	C	C	G	A	G	G	G	A	A	G	0	G
GEMS59	1	A	A	C	A	A	5	C	C	G	G	C	1	C	G	1	C	C	G	A	G	G	G	A	A	G	0	G
GEMS60	1	A	A	C	A	A	5	C	C	G	G	C	1	C	G	1	C	C	G	A	G	G	G	A	A	G	0	G
GEMS61	0	G	G	G	A	G	5	C	C	G	G	C	1	C	A	0	C	T	A	G	G	G	G	G	C	A	3	G
GEMS64	1	A	A	C	A	A	5	C	C	G	G	C	1	C	G	1	C	C	G	A	G	G	G	A	A	G	0	G
GEMS65	1	A	A	C	A	A	5	C	C	G	G	C	1	C	G	1	C	C	G	A	G	G	G	A	A	G	0	G
GEMS9	1	A	A	C	A	A	5	C	C	G	G	C	1	C	G	1	C	C	G	A	G	G	G	A	A	G	0	G
GY1032	0	G	G	G	A	G	5	C	C	G	G	C	1	C	G	1	C	C	G	A	G	G	G	A	A	G	0	G
Gy798	1	A	A	C	A	A	5	G	C	G	G	C	1	C	A	1	C	C	G	A	G	G	G	A	A	G	0	G
Gy923	1	A	G	C	A	G	0	-	C	C	G	C	1	C	A	1	C	C	G	G	G	G	G	G	C	A	3	G
HYS	1	A	A	C	A	A	5	C	C	G	G	C	1	C	G	1	C	C	G	A	G	G	G	A	A	G	0	G
JH59	1	A	A	C	A	A	5	C	C	G	G	C	1	C	G	1	C	C	G	A	G	G	G	A	A	G	0	G
Nan21-3	0	G	G	G	A	G	5	G	C	G	G	C	1	C	G	1	C	C	G	A	G	G	G	A	A	G	0	G
QTHHSBTS	0	G	G	G	A	G	5	G	C	G	G	C	1	C	G	1	C	C	G	A	G	G	G	A	A	G	0	G
R15	0	G	G	G	A	G	5	G	C	G	G	C	1	C	A	1	C	T	A	G	G	G	G	G	C	A	3	G
TY8	0	G	G	G	A	A	5	C	C	G	G	C	1	C	A	1	C	T	A	G	G	G	G	G	C	A	3	G
Tie7922	0	G	G	G	A	G	5	G	C	G	G	C	1	C	A	1	C	C	G	A	G	G	G	A	A	G	0	G
ZaC546	0	G	G	G	A	G	5	G	C	G	G	C	1	C	A	1	C	T	A	G	G	G	G	G	C	A	3	G
b77	1	A	A	C	A	A	5	C	C	G	G	C	1	C	G	0	C	C	G	A	G	G	G	A	A	G	0	G
bs16	1	A	A	C	A	A	5	C	C	G	G	C	0	C	G	1	C	C	G	A	G	G	G	A	A	G	0	G
by4839	5	G	G	G	G	G	0	G	T	C	T	T	1	T	G	1	G	C	G	A	G	G	G	A	A	G	3	G
by813	5	G	G	G	G	G	0	G	T	C	T	T	1	T	G	1	G	C	G	A	G	G	G	A	A	G	3	G
by815	5	G	G	G	G	G	0	G	T	C	T	T	1	T	G	1	G	C	G	A	G	G	G	A	A	G	3	G
by855	5	G	G	G	G	G	0	G	T	C	T	T	1	T	G	1	G	C	G	A	G	G	G	A	A	G	3	G
cf3	1	A	A	C	A	A	5	C	C	G	G	C	1	C	G	0	C	C	G	A	G	G	G	A	A	G	0	G
cheng698	1	A	A	C	A	A	5	C	C	G	G	C	1	C	G	1	C	C	G	A	G	G	G	A	A	G	0	G
d047	5	G	G	G	G	G	0	G	T	C	T	T	1	T	G	1	G	C	G	A	G	G	G	A	A	G	3	G
dan340	0	G	G	C	A	G	0	G	C	C	G	C	1	C	G	1	C	C	G	A	T	G	G	G	C	A	3	G
dong46	1	A	A	C	A	A	5	C	C	G	G	T	1	T	G	1	G	C	G	A	G	G	G	A	A	G	3	G
fcd0602	0	G	G	G	A	G	5	G	C	G	G	C	1	C	A	1	C	T	A	G	G	G	G	G	C	A	3	G
gy220	0	G	G	G	A	G	5	G	C	G	G	C	1	C	A	1	C	T	A	G	G	G	G	A	A	G	0	G
gy386b	5	G	G	G	G	G	0	G	T	C	T	T	1	T	G	1	G	C	G	A	G	G	G	A	A	G	3	G
gy462	5	G	G	G	G	G	0	G	T	C	T	T	1	T	G	1	G	C	G	A	G	G	G	A	A	G	3	G
irf314	1	A	A	C	A	A	5	C	C	G	G	C	1	C	G	1	C	C	G	A	G	G	G	A	A	G	0	G
ji53	0	G	G	G	A	G	5	G	C	G	G	C	1	C	A	1	C	C	G	A	G	G	G	A	A	G	0	G
ji846	1	A	A	C	A	A	5	C	C	G	G	C	1	C	G	1	C	C	G	A	G	G	G	A	A	G	0	G
k12	1	A	A	C	A	A	5	C	C	G	G	C	1	C	G	1	C	C	G	A	G	G	G	A	A	G	0	G
k22	0	G	G	G	A	G	5	G	C	G	G	C	0	C	A	0	C	C	G	A	G	G	G	A	A	G	0	G
liao5114	0	G	G	G	A	G	5	G	C	G	G	C	1	C	A	1	C	T	A	G	G	G	G	G	C	A	3	G
lk11	1	A	A	C	A	A	5	C	C	G	G	C	1	C	G	1	C	C	G	A	G	G	G	A	A	G	0	G
m153	5	G	G	G	G	G	0	G	T	C	T	T	1	T	G	1	G	C	G	A	G	G	G	A	A	G	3	G
m165	5	G	G	G	G	G	0	G	T	C	T	T	1	T	G	1	G	C	G	A	G	G	G	A	A	G	3	G
mo113	1	A	A	C	A	A	5	C	C	G	G	C	1	C	G	1	C	C	G	A	G	G	G	A	A	G	0	G
si446	0	G	G	C	A	G	0	G	C	C	G	C	1	C	G	1	C	C	G	A	T	G	G	G	C	A	3	G
sw92e114	0	G	G	G	A	G	5	G	C	G	G	C	1	C	A	1	C	T	A	G	G	G	G	G	C	A	3	G
sy1032	5	G	G	G	G	G	0	G	T	C	T	T	1	T	G	1	G	C	G	A	G	G	G	A	A	G	3	G
sy1128	0	G	G	G	A	G	5	G	C	G	G	C	1	C	A	1	C	T	A	G	G	G	G	G	C	A	3	G
sy3073	1	A	A	C	A	A	5	C	C	G	G	C	1	C	G	1	C	C	G	A	G	G	G	A	A	G	0	G
sy998	1	A	A	C	A	A	5	C	C	G	G	C	1	C	G	1	C	C	G	A	G	G	G	A	A	G	0	G
w138	1	A	A	C	A	A	5	C	C	G	G	C	1	C	G	1	C	C	G	A	G	G	G	A	A	G	0	G
wh413	1	A	A	C	A	A	5	C	C	G	G	C	1	C	G	0	C	C	G	A	G	G	G	A	A	G	0	G
xz698	0	G	G	C	A	G	5	G	C	G	T	T	1	T	G	1	G	C	G	A	G	G	G	A	A	G	3	G
ye478	0	G	G	G	A	G	5	G	C	G	G	C	1	C	A	1	C	T	A	G	G	G	G	G	C	A	3	G
yu87-1	0	G	G	G	A	A	5	C	C	G	G	C	0	C	A	1	C	T	A	G	G	G	G	G	C	A	3	G
zheng28	0	G	G	G	A	A	5	C	C	G	G	C	1	C	A	1	C	T	A	G	G	G	G	G	C	A	3	G
zheng30	0	G	G	G	A	A	5	C	C	G	G	C	1	C	A	1	C	T	A	G	G	G	G	G	C	A	3	G
zheng32	1	A	A	C	A	A	5	C	C	G	G	C	1	C	G	1	C	C	G	A	G	G	G	A	A	G	0	G
zheng58	0	G	G	G	A	G	5	G	C	G	G	C	1	C	A	1	C	T	A	G	G	G	G	G	C	A	3	G
zhi41	5	G	G	G	G	G	0	G	T	C	T	T	1	T	G	1	G	C	G	A	G	G	G	A	A	G	3	G
zz03	0	G	G	G	A	A	5	C	C	G	G	C	1	C	A	1	C	T	A	G	G	G	G	G	C	A	3	G
