# Supplementary material for: Natural variation in ZmNRT2.5 modulates husk leaf width and promotes seed protein content in maize
Source: Plant Biotechnol J. 2025 Jan 5;23(4):1039–52. doi: 10.1111/pbi.14559 (PMC11933875; doi:10.1111/pbi.14559)
Supplement: Supplementary file 4 — Table S3 List of PCR primers used in this study. [file PBI-23-1039-s003.xlsx]

## Sheet: Sheet1
Table S3 List of PCR primers used in this study.
Primer	Sequence (5'--3')	Purpose
NRT2.5-1F	AGCGACACCAACCAGCTCGC	Resequencing of NRT2.5 in maize
NRT2.5-1R	ACGCCGAAGCGGTCGTAGAAG	Resequencing of NRT2.5 in maize
NRT2.5-2F	ATGCACAAGGACAGCTTCGG	Resequencing of NRT2.5 in maize
NRT2.5-2R	ATTCTCCAAACCCCTCGCTC	Resequencing of NRT2.5 in maize
NRT2.5-Cas9-F	ATGGGCACGGCGTGCGACC	Genotyping the nrt2.5-1
NRT2.5-Cas9-R	CGCCACGCCGTGAACGGCGT	Genotyping the nrt2.5-1
NRT2.5-EMS-F	CACGCCCGCCGTCTACTACT	Genotyping the nrt2.5-2
NRT2.5-EMS-R	TGTGCAGCTTGCGGTAGTTG	Genotyping the nrt2.5-2
NRT+PCUN-F	TCACGTGGGCGCGCCGGATCC ATGGCGGAGGGGGAGTTC	Subcellular localization in maize protoplasts
NRT+PCUN-R	GCTCACCATGGTACCACTA GTCACGTCGGCCGGCGAGGA	Subcellular localization in maize protoplasts
UC-NRT-F	GATTAACAGCTGCAGGTCGA CATGGCGGAGGGGGAGTTC	Subcellular localization in N. benthamiana
UC-NRT-R	GCCCTTGCTCACCATGGTAC CCACGTCGGCCGGCGAGGA	Subcellular localization in N. benthamiana
NRT2.5-GUS-F	GTAAAACGACGGCCAGTGCCAAG CTTTTGGAATCTGCTCGTACGTCC	GUS for NRT2.5 promoter
NRT2.5-GUS-R	GTTTCTACAGGACGTAACATGGTA CCGTCACCGCTCGCCTGCTTCTC	GUS for NRT2.5 promoter
UBQ-F	TAAGCTGCCGATGTGCCTGCG	Ubiquitin in qRT-PCR
UBQ-R	CTGAAAGACAGAACATAATGAGCACA	Ubiquitin in qRT-PCR
RTpcr-F	ATGCACAAGGACAGCTTCGG	qRT-PCR for NRT2.5
RTpcr-R	ACGCCGAAGCGGTCGTAGAAG	qRT-PCR for NRT2.5
NPF5-RT-F	ACCCGGCCAAGTCCTGCACG	qRT-PCR for NPF5
NPF5-RT-R	TGCTGATGTCGTCCTCGGAC	qRT-PCR for NPF5
ZmNRT2.1-F	GATCGACGATCACCTATACCTC	qRT-PCR for ZmNRT2.1
ZmNRT2.1-R	GTGCTCCGTTGACATGAG	qRT-PCR for ZmNRT2.1
ZmNRT2.2-F	CCTACCTTTSCGTGTATGCCTTG	qRT-PCR for ZmNRT2.2
ZmNRT2.2-R	GATGTGCCAACGATATTCATC	qRT-PCR for ZmNRT2.2
ZmNLP5-F	CCTGGACGATGCCAACGAGTG	qRT-PCR for ZmNLP5
ZmNLP5-R	TCCCATGGACCTCAGCTACCTC	qRT-PCR for ZmNLP5
ZmNRT1.5a-F	CGTGTACATGTTCTCCCTCATC	qRT-PCR for ZmNRT1.5a
ZmNRT1.5a-R	GACAAAGATGGCCTGGAAGA	qRT-PCR for ZmNRT1.5a
ZmNPF5-MYC-F	CACCAAATCGACTCTAGAAAGCT TATGGCTCGGCAGCAAAGC	GST Pull-Down Assays
ZmNPF5-MYC-R	AGCTTTTGCTCCATGGTACC CTTG TTCTTCTTGCGGGT	GST Pull-Down Assays
ZmNRT2.5-GST-F	atctggttccgcgtggatcc ATGGCGGAGGGGGAGTTC	GST Pull-Down Assays
ZmNRT2.5-GST-R	tcgagtcgacccgggaattc CACGTCGGCCGGCGAGGA	GST Pull-Down Assays
