# Supplementary material for: Natural variation in ZmNRT2.5 modulates husk leaf width and promotes seed protein content in maize
Source: Plant Biotechnol J. 2025 Jan 5;23(4):1039–52. doi: 10.1111/pbi.14559 (PMC11933875; doi:10.1111/pbi.14559)
Supplement: Supplementary file 5 — Table S4 NO3 − content in the selected Hap1 and Hap2 inbred lines. [file PBI-23-1039-s007.xlsx]

## Sheet: Sheet1
Table S4 NO3- content in the selected Hap1 and Hap2 inbred lines.
Husk					Grain
Hap1-Line	NO3- content (mg/g)	Hap2-Line	NO3- content (mg/g)		Hap1-Line	NO3- content (mg/g)	Hap2-Line	NO3- content (mg/g)
4F1	0.0528674	BY813	0.0650362		4F1	0.0377443	BY813	0.0609565
CIMBL121	0.0539225	CML497	0.0385884		CIMBL121	0.0767829	CML497	0.077416
CIMBL86	0.0661616	GY462	0.0601827		CIMBL86	0.0520233	GY462	0.0875449
CML496	0.0791041	GEMS1	0.0736176		CML496	0.07411	GEMS1	0.0965484
JI53	0.158799	CIMBL147	0.254391		CIMBL125	0.115118	CIMBL42	0.186021
CIMBL125	0.0612378	CIMBL111	0.27894		MO113	0.150921	YE478	0.158869
MO113	0.147967	SW92E114	0.315727		CIMBL117	0.0914136	CML69	0.13411
CIMBL117	0.17343	TY8	0.292867		TIE7922	0.137205	DE.EX	0.0971111
TIE7922	0.0922577	CIMBL68	0.299971		CIMBL87	0.131296	CIMBL119	0.102598
K22	0.0636997	CIMBL42	0.044497		CML360	0.0756575	CIMBL13	0.0698193
CIMBL87	0.0582836	YE478	0.0397139		CIMBL138	0.0706634	M153	0.161402
CML360	0.0425978	CML69	0.0271934		B73	0.0338757	W22	0.108788
CIMBL138	0.0427385	DE.EX	0.04513		CIMBL11	0.0868415	SY1032	0.113711
B73	0.0711558	CIMBL119	0.0380257		GEMS20	0.0614489	CIMBL38	0.0969001
CIMBL11	0.0630667	CIMBL13	0.0680608		CF3	0.147474	M165	0.0902178
GEMS20	0.133195	M153	0.0456927		MO17	0.0685532	CIMBL136	0.0855754
CF3	0.019034	ZHENG28	0.0713668		CIMBL40	0.0806516	238	0.131507
MO17	0.120042	DAN340	0.165903		K12	0.0641921	LIAO5114	0.0869119
CIMBL40	0.0592683	W22	0.0663726		JH59	0.0888814	zheng58	0.085083
K12	0.17547	SY1032	0.0728439		LH244	0.109491	GEMS43	0.139245
JH59	0.0613082	CIMBL38	0.066232		B73-329	0.108366	CML170	0.124333
GEMS33	0.0504055	GY386B	0.100347		ND101	0.0976035	CIMBL16	0.168084
LH244	0.0427385	BGY	0.095634		chang7-2	0.110476	GEMS10	0.171812
B73-329	0.0205814	M165	0.0805109		CML113	0.0911323	BY815	0.143395
ND101	0.0181195	CIMBL136	0.062504		GY220	0.108225
GY220	0.0109449	238	0.140933		CIMBL149	0.0677794
chang7-2	0.0148136	LIAO5114	0.0689049
CML113	0.0459038	CML189	0.0935942
CIMBL149	0.048647	zheng58	0.0674981
		GEMS43	0.215352
		YU87-1	0.0641921
		CML170	0.169139
		CIMBL16	0.214368
		GEMS10	0.165411
		CIMBL140	0.166255
		CIMBL139	0.0501241
		huangC	0.209725
		BY809	0.122152
		CIMBL100	0.199456
		BY815	0.0912729
		FCD0602	0.202199
		835A	0.114766
		CML323	0.152187
