# Supplementary material for: Natural variation in ZmNRT2.5 modulates husk leaf width and promotes seed protein content in maize
Source: Plant Biotechnol J. 2025 Jan 5;23(4):1039–52. doi: 10.1111/pbi.14559 (PMC11933875; doi:10.1111/pbi.14559)
Supplement: Supplementary file 6 — Table S5 Maize 3rd husk leaf width in wild‐type and the Zmnrt2.5‐1 mutant. [file PBI-23-1039-s001.xlsx]

## Sheet: Sheet1
Table S5. Maize 3rd husk leaf width in wild type and the Zmnrt2.5-1 mutant.
Genotype	3rd husk leaf width (cm)	Genotype	3rd husk leaf width (cm)
Wild Type (WT)	9.1	Zmnrt2.5-1	6.6
	8.5		8
	7.6		8.8
	9.6		9.8
	10		7.4
	10.2		8.3
	8.6		7.1
	9		8
	9		6.9
	8.3		7.7
	9.4		8.7
	9.8		7.7
	8.7		8
	7.4		8.6
	8.8		8
	9.4		8
	9		9.1
	9.1		8.8
	9.2		8.2
	11.5		8.8
	7.3		7.8
	8.3		8.7
	9.5		7.7
	9		8.3
	8.8		9.4
	10		10.2
	9.5		9
	9.3		7.8
	9.8		9.7
	9.3		9.2
	9		9.9
	10.5		9
	12.7		7.2
	10.1		8.3
	8.9		8.2
	8.2		8.6
	9.4		8.8
	8		8.4
	8.4		8.5
	10.7		7.7
	9.9		9.8
	9.3		10.6
	9.8		9
	8.9		9.5
	10.6		9.1
	8.2		8.9
	8.4		9.1
	9.2		9
	9.4		8.8
	8.7		6.6
	8.6		8.3
	8.3		8.7
	8.6		6.1
			6
			6.1
			6.7
			8.2
			6.5
			7.7
			8.6
			6.2
			6.9
			6.8
			7
			6.4
			8.6
			8.6
			7.6
			8.7
			8.8
			6.4
			7.7
			8.3
			7
