# Supplementary material for: Natural variation in ZmNRT2.5 modulates husk leaf width and promotes seed protein content in maize
Source: Plant Biotechnol J. 2025 Jan 5;23(4):1039–52. doi: 10.1111/pbi.14559 (PMC11933875; doi:10.1111/pbi.14559)
Supplement: Supplementary file 7 — Table S6 Maize 3rd husk leaf width in wild‐type and the Zmnrt2.5‐2 mutant. [file PBI-23-1039-s012.xlsx]

## Sheet: Sheet1
Table S6. Maize 3rd husk leaf width in wild type and the Zmnrt2.5-2 mutant.
Genotype	3rd husk leaf width (cm)	Genotype	3rd husk leaf width (cm)
Wild Type (WT)	7.9	Zmnrt2.5-2	6.2
	9		6.3
	9		6.9
	11.4		7
	11.8		7.1
	9		7.1
	11.8		7.4
	11.3		7.5
	8.5		7.7
	9		7.8
	10.2		7.9
	8.7		7.9
	9.5		8
	11		8
	10		8.1
	10		8.2
	13.3		8.3
	10		8.5
	7.7		8.5
	9		8.7
	6		8.8
	11.5		8.8
	9.3		8.9
	12		9
	9		9.2
	8.6		9.2
	12.3		9.3
	10.5		9.3
	11.6		9.4
	9.6		9.4
	8.8		9.4
	12.4		9.5
	10.2		9.5
	9.8		9.6
	10.2		9.7
	10.4		9.7
	7.7		9.8
	10		9.8
	12.7		9.9
	11		10
			10
			10
			10
			10
			10.1
			10.2
			10.3
			10.5
			10.7
			10.9
			11
			11
			11.2
			11.5
