# Supplementary material for: Natural variation in ZmNRT2.5 modulates husk leaf width and promotes seed protein content in maize
Source: Plant Biotechnol J. 2025 Jan 5;23(4):1039–52. doi: 10.1111/pbi.14559 (PMC11933875; doi:10.1111/pbi.14559)
Supplement: Supplementary file 8 — Table S7 Genes upregulated or downregulated in the Zmnrt2.5‐1 mutant under the HN condition relative to the wild type. [file PBI-23-1039-s006.xlsx]

## Sheet: Sheet1
Table S7. Genes upregulated or downregulated in the Zmnrt2.5-1 mutant under the HN condition relative to the wild type
Down-regulated DEGs (n = 1,685)	Up-regulated DEGs (n = 1,843)
Zm00001d027904	Zm00001d028317
Zm00001d028750	Zm00001d028398
Zm00001d031636	Zm00001d030656
Zm00001d051514	Zm00001d031657
Zm00001d002353	Zm00001d031913
Zm00001d002690	Zm00001d032042
Zm00001d004817	Zm00001d032461
Zm00001d039631	Zm00001d033246
Zm00001d000506	Zm00001d033859
Zm00001d040260	Zm00001d033861
Zm00001d041578	Zm00001d048702
Zm00001d042813	Zm00001d048703
Zm00001d043049	Zm00001d049916
Zm00001d044136	Zm00001d053202
Zm00001d013960	Zm00001d001879
Zm00001d016237	Zm00001d003057
Zm00001d017251	Zm00001d039400
Zm00001d021435	Zm00001d042541
Zm00001d021450	Zm00001d042837
Zm00001d008359	Zm00001d044339
Zm00001d009589	Zm00001d018667
Zm00001d011430	Zm00001d021770
Zm00001d012791	Zm00001d021879
Zm00001d038211	Zm00001d008620
Zm00001d039040	Zm00001d015504
Zm00001d047933	Zm00001d038355
Zm00001d023994	Zm00001d037774
Zm00001d024000	Zm00001d010380
Zm00001d024897	Zm00001d010697
Zm00001d021236	Zm00001d007319
Zm00001d043588	Zm00001d031878
Zm00001d040130	Zm00001d053838
Zm00001d046906	Zm00001d034551
Zm00001d007267	Zm00001d045576
Zm00001d026068	Zm00001d026046
Zm00001d046865	Zm00001d018742
Zm00001d018261	Zm00001d005002
Zm00001d039432	Zm00001d035439
Zm00001d020353	Zm00001d009797
Zm00001d021763	Zm00001d048705
Zm00001d053127	Zm00001d052733
Zm00001d006866	Zm00001d052442
Zm00001d031893	Zm00001d020781
Zm00001d021784	Zm00001d035662
Zm00001d026599	Zm00001d040725
Zm00001d030069	Zm00001d038192
Zm00001d014947	Zm00001d010948
Zm00001d049950	Zm00001d052206
Zm00001d037057	Zm00001d029654
Zm00001d014918	Zm00001d036575
Zm00001d015138	Zm00001d052606
Zm00001d017391	Zm00001d002000
Zm00001d049443	Zm00001d052192
Zm00001d043423	Zm00001d040611
Zm00001d050238	Zm00001d046596
Zm00001d013493	Zm00001d017964
Zm00001d051932	Zm00001d034839
Zm00001d040422	Zm00001d052268
Zm00001d011285	Zm00001d017913
Zm00001d052340	Zm00001d035447
Zm00001d019312	Zm00001d027532
Zm00001d008249	Zm00001d027258
Zm00001d003767	Zm00001d034713
Zm00001d036535	Zm00001d041497
Zm00001d025958	Zm00001d030310
Zm00001d032504	Zm00001d014814
Zm00001d032744	Zm00001d039053
Zm00001d012276	Zm00001d042540
Zm00001d032070	Zm00001d028151
Zm00001d003379	Zm00001d048841
Zm00001d038453	Zm00001d036593
Zm00001d026351	Zm00001d039597
Zm00001d039371	Zm00001d053382
Zm00001d037114	Zm00001d023311
Zm00001d018806	Zm00001d052903
Zm00001d029888	Zm00001d040805
Zm00001d020717	Zm00001d032298
Zm00001d032601	Zm00001d026590
Zm00001d045268	Zm00001d010755
Zm00001d017840	Zm00001d034212
Zm00001d048718	Zm00001d014617
Zm00001d033522	Zm00001d048901
Zm00001d002871	Zm00001d014325
Zm00001d006010	Zm00001d006581
Zm00001d002721	Zm00001d032194
Zm00001d035859	Zm00001d012043
Zm00001d018356	Zm00001d009594
Zm00001d040090	Zm00001d007251
Zm00001d015477	Zm00001d046919
Zm00001d045685	Zm00001d034035
Zm00001d032948	Zm00001d047503
Zm00001d045112	Zm00001d053150
Zm00001d031853	Zm00001d011223
Zm00001d022421	Zm00001d011834
Zm00001d004843	Zm00001d010060
Zm00001d048998	Zm00001d034444
Zm00001d044246	Zm00001d020808
Zm00001d017274	Zm00001d039914
Zm00001d042217	Zm00001d045667
Zm00001d048491	Zm00001d004762
Zm00001d025944	Zm00001d022367
Zm00001d002601	Zm00001d041553
Zm00001d001820	Zm00001d021318
Zm00001d033989	Zm00001d038846
Zm00001d030328	Zm00001d012591
Zm00001d014294	Zm00001d044520
Zm00001d046786	Zm00001d017176
Zm00001d037094	Zm00001d043411
Zm00001d015921	Zm00001d006323
Zm00001d014459	Zm00001d012224
Zm00001d012725	Zm00001d012718
Zm00001d042730	Zm00001d038056
Zm00001d022059	Zm00001d028360
Zm00001d050100	Zm00001d037453
Zm00001d020238	Zm00001d027290
Zm00001d017920	Zm00001d052485
Zm00001d023395	Zm00001d007842
Zm00001d033292	Zm00001d003104
Zm00001d040192	Zm00001d040263
Zm00001d032728	Zm00001d022621
Zm00001d003085	Zm00001d021711
Zm00001d003429	Zm00001d002824
Zm00001d007029	Zm00001d030020
Zm00001d028484	Zm00001d003509
Zm00001d034385	Zm00001d039006
Zm00001d027859	Zm00001d048329
Zm00001d010426	Zm00001d045706
Zm00001d006213	Zm00001d004509
Zm00001d053586	Zm00001d038326
Zm00001d030864	Zm00001d029686
Zm00001d047787	Zm00001d045728
Zm00001d052380	Zm00001d031451
Zm00001d018034	Zm00001d006211
Zm00001d033240	Zm00001d040029
Zm00001d012457	Zm00001d014083
Zm00001d001771	Zm00001d018918
Zm00001d003730	Zm00001d022530
Zm00001d024952	Zm00001d032115
Zm00001d045481	Zm00001d047165
Zm00001d025924	Zm00001d020881
Zm00001d016588	Zm00001d001866
Zm00001d049870	Zm00001d042051
Zm00001d024701	Zm00001d053699
Zm00001d023901	Zm00001d044513
Zm00001d042930	Zm00001d043244
Zm00001d008283	Zm00001d038003
Zm00001d028949	Zm00001d031871
Zm00001d005798	Zm00001d013699
Zm00001d006103	Zm00001d031064
Zm00001d038862	Zm00001d043076
Zm00001d046642	Zm00001d022388
Zm00001d027766	Zm00001d052475
Zm00001d047663	Zm00001d023815
Zm00001d002801	Zm00001d021073
Zm00001d035570	Zm00001d035659
Zm00001d040710	Zm00001d053011
Zm00001d043613	Zm00001d003380
Zm00001d044686	Zm00001d046697
Zm00001d034129	Zm00001d021599
Zm00001d017742	Zm00001d049540
Zm00001d025868	Zm00001d003213
Zm00001d022190	Zm00001d003996
Zm00001d050241	Zm00001d007113
Zm00001d034076	Zm00001d033369
Zm00001d016720	Zm00001d018076
Zm00001d026426	Zm00001d002726
Zm00001d034564	Zm00001d020620
Zm00001d046357	Zm00001d006158
Zm00001d044806	Zm00001d040567
Zm00001d001984	Zm00001d026645
Zm00001d045533	Zm00001d048707
Zm00001d052684	Zm00001d026096
Zm00001d013066	Zm00001d013736
Zm00001d021433	Zm00001d041489
Zm00001d049387	Zm00001d010813
Zm00001d043235	Zm00001d040190
Zm00001d013216	Zm00001d020683
Zm00001d003306	Zm00001d021705
Zm00001d024531	Zm00001d051056
Zm00001d042578	Zm00001d016684
Zm00001d032679	Zm00001d015914
Zm00001d022474	Zm00001d043900
Zm00001d033709	Zm00001d052939
Zm00001d017859	Zm00001d027353
Zm00001d046916	Zm00001d009603
Zm00001d008929	Zm00001d038020
Zm00001d032261	Zm00001d010728
Zm00001d024723	Zm00001d040056
Zm00001d052595	Zm00001d041332
Zm00001d047081	Zm00001d002446
Zm00001d020686	Zm00001d028319
Zm00001d003632	Zm00001d029923
Zm00001d036692	Zm00001d020910
Zm00001d043299	Zm00001d022006
Zm00001d012535	Zm00001d045611
Zm00001d042152	Zm00001d028392
Zm00001d048593	Zm00001d014016
Zm00001d051442	Zm00001d022017
Zm00001d037513	Zm00001d050131
Zm00001d041277	Zm00001d008893
Zm00001d006587	Zm00001d014669
Zm00001d033711	Zm00001d025863
Zm00001d052133	Zm00001d038005
Zm00001d043376	Zm00001d047764
Zm00001d026222	Zm00001d042801
Zm00001d033898	Zm00001d028512
Zm00001d030316	Zm00001d030993
Zm00001d006553	Zm00001d047044
Zm00001d018225	Zm00001d037898
Zm00001d044045	Zm00001d014258
Zm00001d032453	Zm00001d013202
Zm00001d031300	Zm00001d008812
Zm00001d049294	Zm00001d035713
Zm00001d004689	Zm00001d012391
Zm00001d043058	Zm00001d014467
Zm00001d013300	Zm00001d039267
Zm00001d002599	Zm00001d016694
Zm00001d035001	Zm00001d029855
Zm00001d051110	Zm00001d002119
Zm00001d034240	Zm00001d051403
Zm00001d049179	Zm00001d007517
Zm00001d017958	Zm00001d033451
Zm00001d021706	Zm00001d016691
Zm00001d014168	Zm00001d039859
Zm00001d022144	Zm00001d017486
Zm00001d040279	Zm00001d041877
Zm00001d007345	Zm00001d022550
Zm00001d021813	Zm00001d043589
Zm00001d013937	Zm00001d017789
Zm00001d005446	Zm00001d028386
Zm00001d019850	Zm00001d033230
Zm00001d028774	Zm00001d028412
Zm00001d052435	Zm00001d042624
Zm00001d011091	Zm00001d020861
Zm00001d051591	Zm00001d002025
Zm00001d014498	Zm00001d014285
Zm00001d050697	Zm00001d009349
Zm00001d014608	Zm00001d039694
Zm00001d011352	Zm00001d028566
Zm00001d039821	Zm00001d048669
Zm00001d040697	Zm00001d032961
Zm00001d028423	Zm00001d018080
Zm00001d045606	Zm00001d019432
Zm00001d044033	Zm00001d004706
Zm00001d044826	Zm00001d022613
Zm00001d019944	Zm00001d007255
Zm00001d028548	Zm00001d017560
Zm00001d012837	Zm00001d039654
Zm00001d018930	Zm00001d027441
Zm00001d007509	Zm00001d017575
Zm00001d043174	Zm00001d042059
Zm00001d001883	Zm00001d033283
Zm00001d035965	Zm00001d039467
Zm00001d051478	Zm00001d009702
Zm00001d010661	Zm00001d051343
Zm00001d023699	Zm00001d006759
Zm00001d046072	Zm00001d042627
Zm00001d038532	Zm00001d029197
Zm00001d011225	Zm00001d002069
Zm00001d039910	Zm00001d040534
Zm00001d046254	Zm00001d008007
Zm00001d044973	Zm00001d050649
Zm00001d017782	Zm00001d033516
Zm00001d019560	Zm00001d004094
Zm00001d030526	Zm00001d020195
Zm00001d053391	Zm00001d032190
Zm00001d012228	Zm00001d038321
Zm00001d031303	Zm00001d029628
Zm00001d019045	Zm00001d004506
Zm00001d036770	Zm00001d003833
Zm00001d053585	Zm00001d002347
Zm00001d024886	Zm00001d020496
Zm00001d034353	Zm00001d026012
Zm00001d046234	Zm00001d028164
Zm00001d002234	Zm00001d044189
Zm00001d003725	Zm00001d013035
Zm00001d003840	Zm00001d022069
Zm00001d029620	Zm00001d034505
Zm00001d014341	Zm00001d047324
Zm00001d038467	Zm00001d013724
Zm00001d048621	Zm00001d037769
Zm00001d005679	Zm00001d013461
Zm00001d034818	Zm00001d013603
Zm00001d042263	Zm00001d015984
Zm00001d016998	Zm00001d036965
Zm00001d051609	Zm00001d027722
Zm00001d008305	Zm00001d041801
Zm00001d048731	Zm00001d001871
Zm00001d009858	Zm00001d029499
Zm00001d012423	Zm00001d050092
Zm00001d039283	Zm00001d003804
Zm00001d005071	Zm00001d031732
Zm00001d034072	Zm00001d043252
Zm00001d024963	Zm00001d052137
Zm00001d032019	Zm00001d028808
Zm00001d018056	Zm00001d032696
Zm00001d006626	Zm00001d024291
Zm00001d035535	Zm00001d039293
Zm00001d023868	Zm00001d013705
Zm00001d010406	Zm00001d037651
Zm00001d016059	Zm00001d016364
Zm00001d049190	Zm00001d014762
Zm00001d052118	Zm00001d011117
Zm00001d027996	Zm00001d032142
Zm00001d038460	Zm00001d030037
Zm00001d025943	Zm00001d018609
Zm00001d037323	Zm00001d003850
Zm00001d008622	Zm00001d015521
Zm00001d038389	Zm00001d054093
Zm00001d018104	Zm00001d009700
Zm00001d043504	Zm00001d018696
Zm00001d041576	Zm00001d027283
Zm00001d037140	Zm00001d038880
Zm00001d026663	Zm00001d039453
Zm00001d039967	Zm00001d029185
Zm00001d020804	Zm00001d027756
Zm00001d051923	Zm00001d032175
Zm00001d007445	Zm00001d044668
Zm00001d006195	Zm00001d040148
Zm00001d021565	Zm00001d029922
Zm00001d015513	Zm00001d041549
Zm00001d038287	Zm00001d048544
Zm00001d018433	Zm00001d014698
Zm00001d025710	Zm00001d017079
Zm00001d009567	Zm00001d016764
Zm00001d028405	Zm00001d020345
Zm00001d049407	Zm00001d002939
Zm00001d027394	Zm00001d021934
Zm00001d013547	Zm00001d005164
Zm00001d006212	Zm00001d003508
Zm00001d022102	Zm00001d031730
Zm00001d032973	Zm00001d051420
Zm00001d028160	Zm00001d051606
Zm00001d012693	Zm00001d031734
Zm00001d021745	Zm00001d048138
Zm00001d008210	Zm00001d053908
Zm00001d051102	Zm00001d053715
Zm00001d048692	Zm00001d010049
Zm00001d046778	Zm00001d027965
Zm00001d052348	Zm00001d008715
Zm00001d017125	Zm00001d018077
Zm00001d016723	Zm00001d042625
Zm00001d008706	Zm00001d031753
Zm00001d044008	Zm00001d022390
Zm00001d021906	Zm00001d002432
Zm00001d021846	Zm00001d029087
Zm00001d051161	Zm00001d012581
Zm00001d020267	Zm00001d012081
Zm00001d040606	Zm00001d013890
Zm00001d013415	Zm00001d015361
Zm00001d017528	Zm00001d042443
Zm00001d013192	Zm00001d014793
Zm00001d017275	Zm00001d011599
Zm00001d015798	Zm00001d049588
Zm00001d003866	Zm00001d044864
Zm00001d046593	Zm00001d034160
Zm00001d008218	Zm00001d005978
Zm00001d032502	Zm00001d008268
Zm00001d044540	Zm00001d005315
Zm00001d034865	Zm00001d009660
Zm00001d028180	Zm00001d021192
Zm00001d005051	Zm00001d029231
Zm00001d043368	Zm00001d006494
Zm00001d045105	Zm00001d028999
Zm00001d024939	Zm00001d036641
Zm00001d035236	Zm00001d007840
Zm00001d021653	Zm00001d002261
Zm00001d032719	Zm00001d028064
Zm00001d021775	Zm00001d042376
Zm00001d021300	Zm00001d051800
Zm00001d011183	Zm00001d023918
Zm00001d033423	Zm00001d016696
Zm00001d025818	Zm00001d047573
Zm00001d035981	Zm00001d052185
Zm00001d043929	Zm00001d030021
Zm00001d052683	Zm00001d042914
Zm00001d005769	Zm00001d043660
Zm00001d001953	Zm00001d025991
Zm00001d020636	Zm00001d007949
Zm00001d020580	Zm00001d021127
Zm00001d024904	Zm00001d003058
Zm00001d048680	Zm00001d002696
Zm00001d031494	Zm00001d030235
Zm00001d031808	Zm00001d029388
Zm00001d002772	Zm00001d046925
Zm00001d038984	Zm00001d030557
Zm00001d046263	Zm00001d016590
Zm00001d043686	Zm00001d040005
Zm00001d018983	Zm00001d002856
Zm00001d050216	Zm00001d014597
Zm00001d026344	Zm00001d050768
Zm00001d016185	Zm00001d044061
Zm00001d043538	Zm00001d023313
Zm00001d028714	Zm00001d045312
Zm00001d028866	Zm00001d033995
Zm00001d032923	Zm00001d050960
Zm00001d032383	Zm00001d051047
Zm00001d017382	Zm00001d053395
Zm00001d051981	Zm00001d006910
Zm00001d027291	Zm00001d037680
Zm00001d045124	Zm00001d052967
Zm00001d050865	Zm00001d014032
Zm00001d039994	Zm00001d047976
Zm00001d011912	Zm00001d045567
Zm00001d052170	Zm00001d023950
Zm00001d041154	Zm00001d017597
Zm00001d007016	Zm00001d027454
Zm00001d001857	Zm00001d028114
Zm00001d028004	Zm00001d023349
Zm00001d029896	Zm00001d046299
Zm00001d024027	Zm00001d021535
Zm00001d002687	Zm00001d002175
Zm00001d037480	Zm00001d043480
Zm00001d014796	Zm00001d052385
Zm00001d012338	Zm00001d035455
Zm00001d049510	Zm00001d048178
Zm00001d048958	Zm00001d052277
Zm00001d007130	Zm00001d018973
Zm00001d042302	Zm00001d011507
Zm00001d031447	Zm00001d018497
Zm00001d003368	Zm00001d015977
Zm00001d050283	Zm00001d031673
Zm00001d004126	Zm00001d013468
Zm00001d038698	Zm00001d008980
Zm00001d024030	Zm00001d040702
Zm00001d018825	Zm00001d004416
Zm00001d016128	Zm00001d051867
Zm00001d029243	Zm00001d028992
Zm00001d015377	Zm00001d026684
Zm00001d036455	Zm00001d035367
Zm00001d052011	Zm00001d049380
Zm00001d045138	Zm00001d048574
Zm00001d050790	Zm00001d047995
Zm00001d032206	Zm00001d003457
Zm00001d008529	Zm00001d038728
Zm00001d051746	Zm00001d032217
Zm00001d018641	Zm00001d050705
Zm00001d041672	Zm00001d019467
Zm00001d048709	Zm00001d038250
Zm00001d031665	Zm00001d039318
Zm00001d013119	Zm00001d052500
Zm00001d021200	Zm00001d024530
Zm00001d018336	Zm00001d049059
Zm00001d021086	Zm00001d042088
Zm00001d042777	Zm00001d053356
Zm00001d022237	Zm00001d017118
Zm00001d039139	Zm00001d038742
Zm00001d027504	Zm00001d021596
Zm00001d018779	Zm00001d025055
Zm00001d031554	Zm00001d037894
Zm00001d002630	Zm00001d028282
Zm00001d032527	Zm00001d012350
Zm00001d016031	Zm00001d002798
Zm00001d050063	Zm00001d013759
Zm00001d051995	Zm00001d050178
Zm00001d039364	Zm00001d005995
Zm00001d007166	Zm00001d041635
Zm00001d035013	Zm00001d035086
Zm00001d052208	Zm00001d048419
Zm00001d045519	Zm00001d012953
Zm00001d026240	Zm00001d038351
Zm00001d026401	Zm00001d044604
Zm00001d038207	Zm00001d040730
Zm00001d049071	Zm00001d013046
Zm00001d018404	Zm00001d039513
Zm00001d031287	Zm00001d026633
Zm00001d021291	Zm00001d005641
Zm00001d042026	Zm00001d029091
Zm00001d010462	Zm00001d008939
Zm00001d028056	Zm00001d022669
Zm00001d012029	Zm00001d045610
Zm00001d026436	Zm00001d038930
Zm00001d019518	Zm00001d017677
Zm00001d048356	Zm00001d019100
Zm00001d029704	Zm00001d004929
Zm00001d003414	Zm00001d034191
Zm00001d006663	Zm00001d033099
Zm00001d017941	Zm00001d008226
Zm00001d021248	Zm00001d027987
Zm00001d034239	Zm00001d008956
Zm00001d011551	Zm00001d042503
Zm00001d028363	Zm00001d026457
Zm00001d004138	Zm00001d037768
Zm00001d003281	Zm00001d021690
Zm00001d021836	Zm00001d041662
Zm00001d051447	Zm00001d041511
Zm00001d033280	Zm00001d040290
Zm00001d020923	Zm00001d015889
Zm00001d018282	Zm00001d042463
Zm00001d035973	Zm00001d047883
Zm00001d016100	Zm00001d042506
Zm00001d003089	Zm00001d038913
Zm00001d025474	Zm00001d023223
Zm00001d014530	Zm00001d051553
Zm00001d015131	Zm00001d048129
Zm00001d002096	Zm00001d044015
Zm00001d045269	Zm00001d036617
Zm00001d052961	Zm00001d030303
Zm00001d013146	Zm00001d004588
Zm00001d001016	Zm00001d020973
Zm00001d050172	Zm00001d021285
Zm00001d036250	Zm00001d015394
Zm00001d043031	Zm00001d025674
Zm00001d033855	Zm00001d002026
Zm00001d033421	Zm00001d032385
Zm00001d023941	Zm00001d044895
Zm00001d043430	Zm00001d011197
Zm00001d018369	Zm00001d039300
Zm00001d004413	Zm00001d038348
Zm00001d019542	Zm00001d044819
Zm00001d013443	Zm00001d017537
Zm00001d038299	Zm00001d040292
Zm00001d005964	Zm00001d016758
Zm00001d007301	Zm00001d003116
Zm00001d019629	Zm00001d027749
Zm00001d018384	Zm00001d010924
Zm00001d023536	Zm00001d034990
Zm00001d007857	Zm00001d044183
Zm00001d012605	Zm00001d036888
Zm00001d047797	Zm00001d002343
Zm00001d050403	Zm00001d023387
Zm00001d053070	Zm00001d006713
Zm00001d046690	Zm00001d044022
Zm00001d011700	Zm00001d008581
Zm00001d038699	Zm00001d051344
Zm00001d044182	Zm00001d022430
Zm00001d010451	Zm00001d050368
Zm00001d052651	Zm00001d032440
Zm00001d051589	Zm00001d045883
Zm00001d035119	Zm00001d018962
Zm00001d011080	Zm00001d035440
Zm00001d048215	Zm00001d049851
Zm00001d050470	Zm00001d019552
Zm00001d044083	Zm00001d032962
Zm00001d040666	Zm00001d017962
Zm00001d052136	Zm00001d037234
Zm00001d022432	Zm00001d029996
Zm00001d020578	Zm00001d039717
Zm00001d046005	Zm00001d009755
Zm00001d051151	Zm00001d023264
Zm00001d008954	Zm00001d003386
Zm00001d022275	Zm00001d043386
Zm00001d025960	Zm00001d023265
Zm00001d024317	Zm00001d051156
Zm00001d006034	Zm00001d011125
Zm00001d054044	Zm00001d041663
Zm00001d001399	Zm00001d048968
Zm00001d023669	Zm00001d017573
Zm00001d017374	Zm00001d020172
Zm00001d051143	Zm00001d018201
Zm00001d037784	Zm00001d042361
Zm00001d050455	Zm00001d041067
Zm00001d037836	Zm00001d039488
Zm00001d017711	Zm00001d003009
Zm00001d039081	Zm00001d050380
Zm00001d014405	Zm00001d025346
Zm00001d043762	Zm00001d037771
Zm00001d039529	Zm00001d049157
Zm00001d019311	Zm00001d041330
Zm00001d005429	Zm00001d042030
Zm00001d029140	Zm00001d042107
Zm00001d016908	Zm00001d042225
Zm00001d006297	Zm00001d043011
Zm00001d038296	Zm00001d035412
Zm00001d038576	Zm00001d047738
Zm00001d009003	Zm00001d010275
Zm00001d036927	Zm00001d002695
Zm00001d038196	Zm00001d003884
Zm00001d030837	Zm00001d016021
Zm00001d051206	Zm00001d040125
Zm00001d002064	Zm00001d038907
Zm00001d010465	Zm00001d016242
Zm00001d050017	Zm00001d034175
Zm00001d052039	Zm00001d008539
Zm00001d053828	Zm00001d013588
Zm00001d028796	Zm00001d033786
Zm00001d009707	Zm00001d014091
Zm00001d007868	Zm00001d048945
Zm00001d036917	Zm00001d048522
Zm00001d034543	Zm00001d021772
Zm00001d038648	Zm00001d018119
Zm00001d035444	Zm00001d028311
Zm00001d021245	Zm00001d042935
Zm00001d023566	Zm00001d034163
Zm00001d049224	Zm00001d048694
Zm00001d002641	Zm00001d022468
Zm00001d033508	Zm00001d035243
Zm00001d028868	Zm00001d013595
zma-MIR168a	Zm00001d045434
Zm00001d051636	Zm00001d042473
Zm00001d020457	Zm00001d041418
Zm00001d043419	Zm00001d038905
Zm00001d039026	Zm00001d006678
Zm00001d040046	Zm00001d003346
Zm00001d024543	Zm00001d044176
Zm00001d013039	Zm00001d027405
Zm00001d052749	Zm00001d038239
Zm00001d020639	Zm00001d016938
Zm00001d027463	Zm00001d048004
Zm00001d017241	Zm00001d038794
Zm00001d005833	Zm00001d013865
Zm00001d041606	Zm00001d028803
Zm00001d007921	Zm00001d043046
Zm00001d019376	Zm00001d038205
Zm00001d003406	Zm00001d016570
Zm00001d051532	Zm00001d008602
Zm00001d018416	Zm00001d013412
Zm00001d032155	Zm00001d012128
Zm00001d002005	Zm00001d006623
Zm00001d027363	Zm00001d020420
Zm00001d035436	Zm00001d006254
Zm00001d033976	Zm00001d043196
Zm00001d027812	Zm00001d032384
Zm00001d036727	Zm00001d048537
Zm00001d037871	Zm00001d020272
Zm00001d046226	Zm00001d052051
Zm00001d011679	Zm00001d014911
Zm00001d003369	Zm00001d007915
Zm00001d018197	Zm00001d020418
Zm00001d045354	Zm00001d018631
Zm00001d007750	Zm00001d044534
Zm00001d047110	Zm00001d026368
Zm00001d023732	Zm00001d044434
Zm00001d022264	Zm00001d039584
Zm00001d038476	Zm00001d035783
Zm00001d010611	Zm00001d014729
Zm00001d042580	Zm00001d032353
Zm00001d044495	Zm00001d008842
Zm00001d028751	Zm00001d042193
Zm00001d033139	Zm00001d049256
Zm00001d006257	Zm00001d040205
Zm00001d023468	Zm00001d038784
Zm00001d011889	Zm00001d013494
Zm00001d048054	Zm00001d012420
Zm00001d006687	Zm00001d021344
Zm00001d042397	Zm00001d051749
Zm00001d031620	Zm00001d017799
Zm00001d013908	Zm00001d028947
Zm00001d042752	Zm00001d052964
Zm00001d051554	Zm00001d013239
Zm00001d030034	Zm00001d034900
Zm00001d030614	Zm00001d043800
Zm00001d017939	Zm00001d044109
Zm00001d010730	Zm00001d003852
Zm00001d044267	Zm00001d017077
Zm00001d031109	Zm00001d003848
Zm00001d051316	Zm00001d043240
Zm00001d004894	Zm00001d021927
Zm00001d025894	Zm00001d007785
Zm00001d036951	Zm00001d010586
Zm00001d033062	Zm00001d042665
Zm00001d014852	Zm00001d053049
Zm00001d009715	Zm00001d021730
Zm00001d031344	Zm00001d022449
Zm00001d010210	Zm00001d026721
Zm00001d014011	Zm00001d012917
Zm00001d053727	Zm00001d049715
Zm00001d032284	Zm00001d013384
Zm00001d051362	Zm00001d039769
Zm00001d002759	Zm00001d047512
Zm00001d011073	Zm00001d050347
Zm00001d044327	Zm00001d023957
Zm00001d048310	Zm00001d009674
Zm00001d052981	Zm00001d028074
Zm00001d029049	Zm00001d002423
Zm00001d032055	Zm00001d004361
Zm00001d011454	Zm00001d010079
Zm00001d009765	Zm00001d036706
Zm00001d047970	Zm00001d036735
Zm00001d004389	Zm00001d037939
Zm00001d037849	Zm00001d047159
Zm00001d028409	Zm00001d018028
Zm00001d037136	Zm00001d002549
Zm00001d010304	Zm00001d031092
Zm00001d000706	Zm00001d026415
Zm00001d034017	Zm00001d028368
Zm00001d015451	Zm00001d052034
Zm00001d010399	Zm00001d011312
Zm00001d025815	Zm00001d017612
Zm00001d033941	Zm00001d025548
Zm00001d049166	Zm00001d044365
Zm00001d018103	Zm00001d023312
Zm00001d008623	Zm00001d038251
Zm00001d013663	Zm00001d015356
Zm00001d027760	Zm00001d048979
Zm00001d034178	Zm00001d041390
Zm00001d053065	Zm00001d033391
Zm00001d007012	Zm00001d010493
Zm00001d044208	Zm00001d032311
Zm00001d006449	Zm00001d053739
Zm00001d025920	Zm00001d026131
Zm00001d049011	Zm00001d036933
Zm00001d020332	Zm00001d022089
Zm00001d025757	Zm00001d036895
Zm00001d052351	Zm00001d015182
Zm00001d028222	Zm00001d049910
Zm00001d046937	Zm00001d035211
Zm00001d017985	Zm00001d044219
Zm00001d049055	Zm00001d008901
Zm00001d002848	Zm00001d036246
Zm00001d010565	Zm00001d028366
Zm00001d037781	Zm00001d017284
Zm00001d009717	Zm00001d045582
Zm00001d048957	Zm00001d052796
Zm00001d021976	Zm00001d026047
Zm00001d004358	Zm00001d002130
Zm00001d042042	Zm00001d048837
Zm00001d029442	Zm00001d017404
Zm00001d053446	Zm00001d051365
Zm00001d026437	Zm00001d020882
Zm00001d004248	Zm00001d051684
Zm00001d024379	Zm00001d025761
Zm00001d050061	Zm00001d044110
Zm00001d030464	Zm00001d026448
Zm00001d020647	Zm00001d044639
Zm00001d020650	Zm00001d039039
Zm00001d030314	Zm00001d044211
Zm00001d013836	Zm00001d053158
Zm00001d019763	Zm00001d013565
Zm00001d046910	Zm00001d048960
Zm00001d046676	Zm00001d049135
Zm00001d047939	Zm00001d049218
Zm00001d047448	Zm00001d030894
Zm00001d009060	Zm00001d004167
Zm00001d040455	Zm00001d049452
Zm00001d021019	Zm00001d034241
Zm00001d037550	Zm00001d020013
Zm00001d019852	Zm00001d051439
Zm00001d053208	Zm00001d011398
Zm00001d021569	Zm00001d039301
Zm00001d015614	Zm00001d043509
Zm00001d052910	Zm00001d047913
Zm00001d004972	Zm00001d030133
Zm00001d040705	Zm00001d017641
Zm00001d017615	Zm00001d019094
Zm00001d047661	Zm00001d038191
Zm00001d023707	Zm00001d013945
Zm00001d038489	Zm00001d001896
Zm00001d035634	Zm00001d047555
Zm00001d045188	Zm00001d022460
Zm00001d051440	Zm00001d028867
Zm00001d029577	Zm00001d031044
Zm00001d038530	Zm00001d036925
Zm00001d011929	Zm00001d033287
Zm00001d018030	Zm00001d030727
Zm00001d007045	Zm00001d032223
Zm00001d047359	Zm00001d048146
Zm00001d042560	Zm00001d013509
Zm00001d038282	Zm00001d032450
Zm00001d001960	Zm00001d005919
Zm00001d020220	Zm00001d047105
Zm00001d022570	Zm00001d030139
Zm00001d003823	Zm00001d020670
Zm00001d024294	Zm00001d037644
Zm00001d038334	Zm00001d048006
Zm00001d048086	Zm00001d042386
Zm00001d041804	Zm00001d021692
Zm00001d013612	Zm00001d045136
Zm00001d018531	Zm00001d040423
Zm00001d045660	Zm00001d049768
Zm00001d021781	Zm00001d035266
Zm00001d031738	Zm00001d036484
Zm00001d028161	Zm00001d030834
Zm00001d006110	Zm00001d031203
Zm00001d003412	Zm00001d001730
Zm00001d032955	Zm00001d033683
Zm00001d028210	Zm00001d040536
Zm00001d040201	Zm00001d048233
Zm00001d002346	Zm00001d010172
Zm00001d029749	Zm00001d017270
Zm00001d035963	Zm00001d014126
Zm00001d023713	Zm00001d039347
Zm00001d029853	Zm00001d047434
Zm00001d020540	Zm00001d038065
Zm00001d012561	Zm00001d052310
Zm00001d048561	Zm00001d043734
Zm00001d047968	Zm00001d007097
Zm00001d052209	Zm00001d009280
Zm00001d042087	Zm00001d008211
Zm00001d023384	Zm00001d004415
Zm00001d017350	Zm00001d011526
Zm00001d017454	Zm00001d049763
Zm00001d053442	Zm00001d035064
Zm00001d041725	Zm00001d038067
Zm00001d011297	Zm00001d025669
Zm00001d031837	Zm00001d025988
Zm00001d016083	Zm00001d006749
Zm00001d036025	Zm00001d018708
Zm00001d045535	Zm00001d032046
Zm00001d012527	Zm00001d010793
Zm00001d047554	Zm00001d032736
Zm00001d020487	Zm00001d007442
Zm00001d042948	Zm00001d006942
Zm00001d003713	Zm00001d051901
Zm00001d051966	Zm00001d032152
Zm00001d009555	Zm00001d049716
Zm00001d012245	Zm00001d018775
Zm00001d027411	Zm00001d041685
Zm00001d003762	Zm00001d043156
Zm00001d026398	Zm00001d049120
Zm00001d049494	Zm00001d044081
Zm00001d017420	Zm00001d012033
Zm00001d021231	Zm00001d010724
Zm00001d033457	Zm00001d039624
Zm00001d036875	Zm00001d052977
Zm00001d017502	Zm00001d018156
Zm00001d051643	Zm00001d033475
Zm00001d039437	Zm00001d033558
Zm00001d047687	Zm00001d048801
Zm00001d029715	Zm00001d018125
Zm00001d009929	Zm00001d009373
Zm00001d023446	Zm00001d044124
Zm00001d002478	Zm00001d007327
Zm00001d006684	Zm00001d034868
Zm00001d024477	Zm00001d027929
Zm00001d020605	Zm00001d039639
Zm00001d011748	Zm00001d017287
Zm00001d005087	Zm00001d005901
Zm00001d003252	Zm00001d051172
Zm00001d004048	Zm00001d039335
Zm00001d022239	Zm00001d003757
Zm00001d016743	Zm00001d047680
Zm00001d028299	Zm00001d028361
Zm00001d042697	Zm00001d022043
Zm00001d013071	Zm00001d042653
Zm00001d001230	Zm00001d046580
Zm00001d041692	Zm00001d006001
Zm00001d039713	Zm00001d026039
Zm00001d005920	Zm00001d035474
Zm00001d043420	Zm00001d022211
Zm00001d053091	Zm00001d017215
Zm00001d025025	Zm00001d003174
Zm00001d002475	Zm00001d026029
Zm00001d005824	Zm00001d033797
Zm00001d007167	Zm00001d051976
Zm00001d017698	Zm00001d026293
Zm00001d037371	Zm00001d039416
Zm00001d030678	Zm00001d043587
Zm00001d041819	Zm00001d039648
Zm00001d018367	Zm00001d039010
Zm00001d007229	Zm00001d052171
ENSRNA049459056	Zm00001d011126
Zm00001d041498	Zm00001d021598
Zm00001d041437	Zm00001d006467
Zm00001d046941	Zm00001d029778
Zm00001d034897	Zm00001d014553
Zm00001d013732	Zm00001d007254
Zm00001d024913	Zm00001d037934
Zm00001d030995	Zm00001d005905
Zm00001d052389	Zm00001d002535
Zm00001d053015	Zm00001d045405
Zm00001d021620	Zm00001d004095
Zm00001d001885	Zm00001d044849
Zm00001d003493	Zm00001d004209
Zm00001d002775	Zm00001d022314
Zm00001d047753	Zm00001d015905
Zm00001d036615	Zm00001d052386
Zm00001d053094	Zm00001d037328
Zm00001d019541	Zm00001d024762
Zm00001d045206	Zm00001d041319
Zm00001d046915	Zm00001d003864
Zm00001d018803	Zm00001d008535
Zm00001d004198	Zm00001d036918
Zm00001d026491	Zm00001d015589
Zm00001d029141	Zm00001d013611
Zm00001d021403	Zm00001d023402
Zm00001d034519	Zm00001d005802
Zm00001d020741	Zm00001d020171
Zm00001d038048	Zm00001d046652
Zm00001d018358	Zm00001d028567
Zm00001d017418	Zm00001d031539
Zm00001d022624	Zm00001d042980
Zm00001d006256	Zm00001d034027
Zm00001d021759	Zm00001d031840
Zm00001d018810	Zm00001d021544
Zm00001d039264	Zm00001d024572
Zm00001d045657	Zm00001d011669
Zm00001d017307	Zm00001d030843
Zm00001d006493	Zm00001d049753
Zm00001d027409	Zm00001d049192
Zm00001d039684	Zm00001d032981
Zm00001d005442	Zm00001d036426
Zm00001d013849	Zm00001d006481
Zm00001d026635	Zm00001d037868
Zm00001d033919	Zm00001d012335
Zm00001d016095	Zm00001d014507
Zm00001d004744	Zm00001d002278
Zm00001d021654	Zm00001d006025
Zm00001d046096	Zm00001d027375
Zm00001d025983	Zm00001d037816
Zm00001d021017	Zm00001d007394
Zm00001d005826	Zm00001d011843
Zm00001d014885	Zm00001d048311
Zm00001d002762	Zm00001d034085
Zm00001d050341	Zm00001d021526
Zm00001d017165	Zm00001d013598
Zm00001d040314	Zm00001d047840
Zm00001d016662	Zm00001d042114
Zm00001d035317	Zm00001d026434
Zm00001d008229	Zm00001d052482
Zm00001d013573	Zm00001d039064
Zm00001d017279	Zm00001d033407
Zm00001d023343	Zm00001d002694
Zm00001d006106	Zm00001d018665
Zm00001d048105	Zm00001d051799
Zm00001d017706	Zm00001d038357
Zm00001d042812	Zm00001d014046
Zm00001d027916	Zm00001d029258
Zm00001d047077	Zm00001d002835
Zm00001d008257	Zm00001d021063
Zm00001d029139	Zm00001d005578
Zm00001d053288	Zm00001d002642
Zm00001d047814	Zm00001d026683
Zm00001d010321	Zm00001d017611
Zm00001d044004	Zm00001d008909
Zm00001d038595	Zm00001d032811
Zm00001d046450	Zm00001d050394
Zm00001d034410	Zm00001d029056
Zm00001d016733	Zm00001d003271
Zm00001d038852	Zm00001d018940
Zm00001d027456	Zm00001d011063
Zm00001d042123	Zm00001d042483
Zm00001d018292	Zm00001d051569
Zm00001d005996	Zm00001d048903
Zm00001d009927	Zm00001d048890
Zm00001d025375	Zm00001d011246
Zm00001d026460	Zm00001d007845
Zm00001d015969	Zm00001d047345
Zm00001d025401	Zm00001d005750
Zm00001d021803	Zm00001d047973
Zm00001d022625	Zm00001d019704
Zm00001d047916	Zm00001d037150
Zm00001d051080	Zm00001d029495
Zm00001d043402	Zm00001d005468
Zm00001d012485	Zm00001d011619
Zm00001d013263	Zm00001d025469
Zm00001d027174	Zm00001d007274
Zm00001d037978	Zm00001d033730
Zm00001d008393	Zm00001d001989
Zm00001d017853	Zm00001d021773
Zm00001d039378	Zm00001d038558
Zm00001d022032	Zm00001d052639
Zm00001d037682	Zm00001d032582
Zm00001d039732	Zm00001d053563
Zm00001d036831	Zm00001d004818
Zm00001d028651	Zm00001d035082
Zm00001d041748	Zm00001d018089
Zm00001d048079	Zm00001d028510
Zm00001d012494	Zm00001d042438
Zm00001d028229	Zm00001d024669
Zm00001d051163	Zm00001d018414
Zm00001d043795	Zm00001d026282
Zm00001d021334	Zm00001d014757
Zm00001d027530	Zm00001d038352
Zm00001d040213	Zm00001d046330
Zm00001d019956	Zm00001d033981
Zm00001d033296	Zm00001d005843
Zm00001d046404	Zm00001d009023
Zm00001d046188	Zm00001d038980
Zm00001d031421	Zm00001d048229
Zm00001d028011	Zm00001d011444
Zm00001d031345	Zm00001d010971
Zm00001d021764	Zm00001d017291
Zm00001d041365	Zm00001d048155
Zm00001d040545	Zm00001d052066
Zm00001d046354	Zm00001d027613
Zm00001d024273	Zm00001d022557
Zm00001d029464	Zm00001d036443
Zm00001d018791	Zm00001d047260
Zm00001d034569	Zm00001d035134
Zm00001d045120	Zm00001d025479
Zm00001d003399	Zm00001d047685
Zm00001d020877	Zm00001d002860
Zm00001d038487	Zm00001d011890
Zm00001d050148	Zm00001d044918
Zm00001d025707	Zm00001d012263
Zm00001d026005	Zm00001d048307
Zm00001d020704	Zm00001d017514
Zm00001d020306	Zm00001d014007
Zm00001d014496	Zm00001d034601
Zm00001d011477	Zm00001d046998
Zm00001d046765	Zm00001d052838
Zm00001d046322	Zm00001d007157
Zm00001d014703	Zm00001d006132
Zm00001d012479	Zm00001d033872
Zm00001d000840	Zm00001d047240
Zm00001d019527	Zm00001d017684
Zm00001d012166	Zm00001d022500
Zm00001d015720	Zm00001d006701
Zm00001d005804	Zm00001d050168
Zm00001d052021	Zm00001d027457
Zm00001d008595	Zm00001d038538
Zm00001d013030	Zm00001d003212
Zm00001d036889	Zm00001d004758
Zm00001d017204	Zm00001d010193
Zm00001d002542	Zm00001d027755
Zm00001d001776	Zm00001d036051
Zm00001d026243	Zm00001d014674
Zm00001d043217	Zm00001d013625
Zm00001d009566	Zm00001d001839
Zm00001d002829	Zm00001d050712
Zm00001d031971	Zm00001d035651
Zm00001d035737	Zm00001d028471
Zm00001d043515	Zm00001d018827
Zm00001d039974	Zm00001d025568
Zm00001d042057	Zm00001d035476
Zm00001d023266	Zm00001d013707
Zm00001d037369	Zm00001d041236
Zm00001d024187	Zm00001d017377
Zm00001d003598	Zm00001d047202
Zm00001d026636	Zm00001d011757
Zm00001d029706	Zm00001d020037
Zm00001d037735	Zm00001d045558
Zm00001d018024	Zm00001d010171
Zm00001d010795	Zm00001d032999
Zm00001d005594	Zm00001d044921
Zm00001d052382	Zm00001d029932
Zm00001d034107	Zm00001d048185
Zm00001d039258	Zm00001d003645
Zm00001d017111	Zm00001d046700
Zm00001d051054	Zm00001d033552
Zm00001d047934	Zm00001d017642
Zm00001d012603	Zm00001d019002
Zm00001d027824	Zm00001d003059
Zm00001d051883	Zm00001d044995
Zm00001d049860	Zm00001d014319
Zm00001d022227	Zm00001d010543
Zm00001d049724	Zm00001d037615
Zm00001d033206	Zm00001d049871
Zm00001d012918	Zm00001d026026
Zm00001d038751	Zm00001d038780
Zm00001d043520	Zm00001d044302
Zm00001d021168	Zm00001d023190
Zm00001d049954	Zm00001d025002
Zm00001d017383	Zm00001d010336
Zm00001d010360	Zm00001d044065
Zm00001d004013	Zm00001d033325
Zm00001d021753	Zm00001d040364
Zm00001d048172	Zm00001d020592
Zm00001d009877	Zm00001d015211
Zm00001d010785	Zm00001d022198
Zm00001d033572	Zm00001d043656
Zm00001d020583	Zm00001d048293
Zm00001d036876	Zm00001d042638
Zm00001d015118	Zm00001d028348
Zm00001d026056	Zm00001d009087
Zm00001d031647	Zm00001d016873
Zm00001d011932	Zm00001d020025
Zm00001d032249	Zm00001d008911
Zm00001d039687	Zm00001d019279
Zm00001d042863	Zm00001d033222
Zm00001d038153	Zm00001d047772
Zm00001d032808	Zm00001d021943
Zm00001d012779	Zm00001d003581
Zm00001d002966	Zm00001d020840
Zm00001d032605	Zm00001d002817
Zm00001d003603	Zm00001d033891
Zm00001d004055	Zm00001d021299
Zm00001d033719	Zm00001d008692
Zm00001d041958	Zm00001d030969
Zm00001d050400	Zm00001d038878
Zm00001d018792	Zm00001d053965
Zm00001d017653	Zm00001d018407
Zm00001d014654	Zm00001d029950
Zm00001d002277	Zm00001d017353
Zm00001d004672	Zm00001d037637
Zm00001d046490	Zm00001d037289
Zm00001d002437	Zm00001d028775
Zm00001d043517	Zm00001d052207
Zm00001d013245	Zm00001d036224
Zm00001d030661	Zm00001d021424
Zm00001d006446	Zm00001d022915
Zm00001d006823	Zm00001d005016
Zm00001d022517	Zm00001d036139
Zm00001d026190	Zm00001d023593
Zm00001d049881	Zm00001d005752
Zm00001d002562	Zm00001d039496
Zm00001d043170	Zm00001d048438
Zm00001d037305	Zm00001d047242
Zm00001d012426	Zm00001d007820
Zm00001d030032	Zm00001d006209
Zm00001d036300	Zm00001d010050
Zm00001d050099	Zm00001d028809
Zm00001d020984	Zm00001d029233
Zm00001d044579	Zm00001d021995
Zm00001d044300	Zm00001d019450
Zm00001d013661	Zm00001d037017
Zm00001d047806	Zm00001d042611
Zm00001d051121	Zm00001d050557
Zm00001d033839	Zm00001d027436
Zm00001d007768	Zm00001d008221
Zm00001d053751	Zm00001d002491
Zm00001d037916	Zm00001d036932
Zm00001d022175	Zm00001d007366
Zm00001d053217	Zm00001d007514
Zm00001d003830	Zm00001d012212
Zm00001d035592	Zm00001d043525
Zm00001d018421	Zm00001d006658
Zm00001d010689	Zm00001d012887
Zm00001d035589	Zm00001d027763
Zm00001d027593	Zm00001d017998
Zm00001d023283	Zm00001d014760
Zm00001d017045	Zm00001d008251
Zm00001d035295	Zm00001d026370
Zm00001d047058	Zm00001d006205
Zm00001d035336	Zm00001d010814
Zm00001d044426	Zm00001d020731
Zm00001d012480	Zm00001d020977
Zm00001d044943	Zm00001d044078
Zm00001d034562	Zm00001d014758
Zm00001d025984	Zm00001d052343
Zm00001d042449	Zm00001d050851
Zm00001d021288	Zm00001d013635
Zm00001d027415	Zm00001d034143
Zm00001d029190	Zm00001d005748
Zm00001d022561	Zm00001d018917
Zm00001d039113	Zm00001d033543
Zm00001d048736	Zm00001d036545
Zm00001d012159	Zm00001d024017
Zm00001d029840	Zm00001d011879
Zm00001d051529	Zm00001d033478
Zm00001d046774	Zm00001d004446
Zm00001d044801	Zm00001d025873
Zm00001d008700	Zm00001d051509
Zm00001d015268	Zm00001d030556
Zm00001d046364	Zm00001d027325
Zm00001d038676	Zm00001d017084
Zm00001d043808	Zm00001d040238
Zm00001d007830	Zm00001d005007
Zm00001d007503	Zm00001d031759
Zm00001d052881	Zm00001d013357
Zm00001d005052	Zm00001d013502
Zm00001d015061	Zm00001d010446
Zm00001d028577	Zm00001d029457
Zm00001d026329	Zm00001d008565
Zm00001d043550	Zm00001d006463
Zm00001d044701	Zm00001d023134
Zm00001d042736	Zm00001d005591
Zm00001d026106	Zm00001d006184
Zm00001d048116	Zm00001d009503
Zm00001d002757	Zm00001d032572
Zm00001d045128	Zm00001d006756
Zm00001d003488	Zm00001d037205
Zm00001d012304	Zm00001d049651
Zm00001d009174	Zm00001d023604
Zm00001d012614	Zm00001d006464
Zm00001d048953	Zm00001d047779
Zm00001d018475	Zm00001d047961
Zm00001d018954	Zm00001d030767
Zm00001d005897	Zm00001d016477
Zm00001d012433	Zm00001d041496
Zm00001d012544	Zm00001d047316
Zm00001d030532	Zm00001d013303
Zm00001d049226	Zm00001d009193
Zm00001d021777	Zm00001d051689
Zm00001d051499	Zm00001d013325
Zm00001d010715	Zm00001d022277
Zm00001d037221	Zm00001d032650
Zm00001d036118	Zm00001d038173
Zm00001d016874	Zm00001d047990
Zm00001d015344	Zm00001d047710
Zm00001d039292	Zm00001d012868
Zm00001d043510	Zm00001d007827
Zm00001d012771	Zm00001d029803
Zm00001d052174	Zm00001d038121
Zm00001d040034	Zm00001d033468
Zm00001d041405	Zm00001d039716
Zm00001d034702	Zm00001d021839
Zm00001d018796	Zm00001d046667
Zm00001d048099	Zm00001d023596
Zm00001d047025	Zm00001d024465
Zm00001d037711	Zm00001d049911
Zm00001d016933	Zm00001d020666
Zm00001d008340	Zm00001d043421
Zm00001d024442	Zm00001d030765
Zm00001d041436	Zm00001d042420
Zm00001d014250	Zm00001d007180
Zm00001d022664	Zm00001d009202
Zm00001d048104	Zm00001d003760
Zm00001d047696	Zm00001d017955
Zm00001d013522	Zm00001d023450
Zm00001d026662	Zm00001d052792
Zm00001d011972	Zm00001d030850
Zm00001d039216	Zm00001d020732
Zm00001d045231	Zm00001d022529
Zm00001d004388	Zm00001d045191
Zm00001d003751	Zm00001d042445
Zm00001d045302	Zm00001d029806
Zm00001d004340	Zm00001d010416
Zm00001d040733	Zm00001d021058
Zm00001d029809	Zm00001d053569
Zm00001d013258	Zm00001d047182
Zm00001d020903	Zm00001d033192
Zm00001d023899	Zm00001d039565
Zm00001d048344	Zm00001d043735
Zm00001d031561	Zm00001d052950
Zm00001d050690	Zm00001d009494
Zm00001d052213	Zm00001d043144
Zm00001d025171	Zm00001d011050
Zm00001d044836	Zm00001d048142
Zm00001d044580	Zm00001d016669
Zm00001d038683	Zm00001d028447
Zm00001d053722	Zm00001d017788
Zm00001d041670	Zm00001d032425
Zm00001d027852	Zm00001d036415
Zm00001d012382	Zm00001d029716
Zm00001d030494	Zm00001d046684
Zm00001d011562	Zm00001d052895
Zm00001d017606	Zm00001d003199
Zm00001d008266	Zm00001d001936
Zm00001d014613	Zm00001d007153
Zm00001d002454	Zm00001d001338
Zm00001d010452	Zm00001d021246
Zm00001d006333	Zm00001d013878
Zm00001d033878	Zm00001d022526
Zm00001d031814	Zm00001d035603
Zm00001d018826	Zm00001d032030
Zm00001d027676	Zm00001d048348
Zm00001d030086	Zm00001d044076
Zm00001d021762	Zm00001d013406
Zm00001d010496	Zm00001d018677
Zm00001d047676	Zm00001d012935
Zm00001d025959	Zm00001d043182
Zm00001d033136	Zm00001d036532
Zm00001d040519	Zm00001d043361
Zm00001d029965	Zm00001d010536
Zm00001d019505	Zm00001d022576
Zm00001d006614	Zm00001d035124
Zm00001d023801	Zm00001d023252
Zm00001d047736	Zm00001d039169
Zm00001d048117	Zm00001d017825
Zm00001d002550	Zm00001d031292
Zm00001d022226	Zm00001d028829
Zm00001d002992	Zm00001d051944
Zm00001d026427	Zm00001d013277
Zm00001d029519	Zm00001d028273
Zm00001d008425	Zm00001d020954
Zm00001d026130	Zm00001d044748
Zm00001d052788	Zm00001d028043
Zm00001d040075	Zm00001d049573
Zm00001d022384	Zm00001d002052
Zm00001d012488	Zm00001d014611
Zm00001d018749	Zm00001d008582
Zm00001d048341	Zm00001d037197
Zm00001d021197	Zm00001d031463
Zm00001d023455	Zm00001d013276
Zm00001d031958	Zm00001d049939
Zm00001d028400	Zm00001d034383
Zm00001d027422	Zm00001d014517
Zm00001d025908	Zm00001d008133
Zm00001d006080	Zm00001d005983
Zm00001d014386	Zm00001d028171
Zm00001d025964	Zm00001d035588
Zm00001d035913	Zm00001d035741
Zm00001d017180	Zm00001d048625
Zm00001d007489	Zm00001d024941
Zm00001d008676	Zm00001d010596
Zm00001d011036	Zm00001d022257
Zm00001d022191	Zm00001d025982
Zm00001d041343	Zm00001d011731
Zm00001d039251	Zm00001d018177
Zm00001d034318	Zm00001d002999
Zm00001d047356	Zm00001d035115
Zm00001d007204	Zm00001d048411
Zm00001d021579	Zm00001d003469
Zm00001d021492	Zm00001d047895
Zm00001d030897	Zm00001d000992
Zm00001d011823	Zm00001d028588
Zm00001d013799	Zm00001d032344
Zm00001d044202	Zm00001d017422
Zm00001d048479	Zm00001d036298
Zm00001d034359	Zm00001d034189
Zm00001d016256	Zm00001d020872
Zm00001d041968	Zm00001d009814
Zm00001d042122	Zm00001d005934
Zm00001d019981	Zm00001d043985
Zm00001d029970	Zm00001d032938
Zm00001d052254	Zm00001d009407
Zm00001d037693	Zm00001d036736
Zm00001d039531	Zm00001d045205
Zm00001d003470	Zm00001d016823
Zm00001d050518	Zm00001d053775
Zm00001d022251	Zm00001d020556
Zm00001d002982	Zm00001d046187
Zm00001d029701	Zm00001d014794
Zm00001d048299	Zm00001d032003
Zm00001d038135	Zm00001d015470
Zm00001d016060	Zm00001d051461
Zm00001d032686	Zm00001d045550
Zm00001d035015	Zm00001d018298
Zm00001d005047	Zm00001d024415
Zm00001d020043	Zm00001d025979
Zm00001d002415	Zm00001d028649
Zm00001d003569	Zm00001d003390
Zm00001d001784	Zm00001d034195
Zm00001d005737	Zm00001d014790
Zm00001d038284	Zm00001d031866
Zm00001d008869	Zm00001d006066
Zm00001d031131	Zm00001d013324
Zm00001d052125	Zm00001d016143
Zm00001d052227	Zm00001d027540
Zm00001d027419	Zm00001d041913
Zm00001d039096	Zm00001d018848
Zm00001d044982	Zm00001d043202
Zm00001d022619	Zm00001d029820
Zm00001d020307	Zm00001d012216
Zm00001d020429	Zm00001d039514
Zm00001d051697	Zm00001d032443
Zm00001d018862	Zm00001d047893
Zm00001d002843	Zm00001d026592
Zm00001d032405	Zm00001d014774
Zm00001d018227	Zm00001d047017
Zm00001d012321	Zm00001d052661
Zm00001d010314	Zm00001d031706
Zm00001d006903	Zm00001d046493
Zm00001d040244	Zm00001d010295
Zm00001d044927	Zm00001d014559
Zm00001d005819	Zm00001d003320
Zm00001d024014	Zm00001d047247
Zm00001d003162	Zm00001d033483
Zm00001d006588	Zm00001d008408
Zm00001d022373	Zm00001d021946
Zm00001d045127	Zm00001d025233
Zm00001d043674	Zm00001d028835
Zm00001d021249	Zm00001d039997
Zm00001d042534	Zm00001d050294
Zm00001d005923	Zm00001d033716
Zm00001d036136	Zm00001d023242
Zm00001d051681	Zm00001d041393
Zm00001d004022	Zm00001d003999
Zm00001d023529	Zm00001d021689
Zm00001d013614	Zm00001d051577
Zm00001d044662	Zm00001d009608
Zm00001d050748	Zm00001d005984
Zm00001d046881	Zm00001d034801
Zm00001d012175	Zm00001d048123
Zm00001d037327	Zm00001d041800
Zm00001d026353	Zm00001d021738
Zm00001d041853	Zm00001d008584
Zm00001d003197	Zm00001d017807
Zm00001d026594	Zm00001d009936
Zm00001d012738	Zm00001d003927
Zm00001d024450	Zm00001d007175
Zm00001d043336	Zm00001d052434
Zm00001d015226	Zm00001d011431
Zm00001d005894	Zm00001d027520
Zm00001d006865	Zm00001d015407
Zm00001d002928	Zm00001d051399
Zm00001d018603	Zm00001d031773
Zm00001d011422	Zm00001d028675
Zm00001d009374	Zm00001d031403
Zm00001d025580	Zm00001d037342
Zm00001d031751	Zm00001d010961
Zm00001d048288	Zm00001d006815
Zm00001d008285	Zm00001d033555
Zm00001d012292	Zm00001d048027
Zm00001d028676	Zm00001d031940
Zm00001d013660	Zm00001d016568
Zm00001d000502	Zm00001d001858
Zm00001d006291	Zm00001d037052
Zm00001d025724	Zm00001d035046
Zm00001d023291	Zm00001d050544
Zm00001d022549	Zm00001d003931
Zm00001d002597	Zm00001d015579
Zm00001d007994	Zm00001d021876
Zm00001d011649	Zm00001d046945
Zm00001d017419	Zm00001d052701
Zm00001d044980	Zm00001d012302
Zm00001d052530	Zm00001d025872
Zm00001d046380	Zm00001d037941
Zm00001d018149	Zm00001d028304
Zm00001d013615	Zm00001d042655
Zm00001d016974	Zm00001d029937
Zm00001d010396	Zm00001d011058
Zm00001d018337	Zm00001d052234
Zm00001d017423	Zm00001d002584
Zm00001d029366	Zm00001d008999
Zm00001d006328	Zm00001d030841
Zm00001d026310	Zm00001d038016
Zm00001d012320	Zm00001d050988
Zm00001d040117	Zm00001d051736
ENSRNA049467153	Zm00001d009121
Zm00001d012551	Zm00001d047399
Zm00001d027329	Zm00001d015783
Zm00001d035212	Zm00001d045703
Zm00001d009667	Zm00001d020470
Zm00001d037695	Zm00001d020348
Zm00001d002951	Zm00001d043706
Zm00001d052201	Zm00001d016885
Zm00001d005898	Zm00001d041961
Zm00001d044228	Zm00001d015434
Zm00001d045785	Zm00001d009118
Zm00001d017649	Zm00001d027292
Zm00001d026531	Zm00001d015618
Zm00001d004804	Zm00001d028696
Zm00001d023936	Zm00001d035454
Zm00001d052242	Zm00001d034340
Zm00001d023779	Zm00001d020615
Zm00001d004924	Zm00001d013416
Zm00001d046714	Zm00001d013492
Zm00001d020737	Zm00001d037828
Zm00001d049159	Zm00001d013596
Zm00001d051787	Zm00001d008255
Zm00001d049161	Zm00001d007420
Zm00001d025586	Zm00001d034635
Zm00001d002410	Zm00001d001963
Zm00001d029254	Zm00001d050297
Zm00001d043383	Zm00001d003978
Zm00001d003763	Zm00001d023461
Zm00001d025175	Zm00001d048984
Zm00001d047275	Zm00001d002782
Zm00001d037370	Zm00001d011878
Zm00001d002758	Zm00001d026028
Zm00001d010434	Zm00001d015491
Zm00001d042731	Zm00001d034615
Zm00001d042102	Zm00001d020460
Zm00001d051448	Zm00001d051896
Zm00001d003409	Zm00001d043166
Zm00001d012732	Zm00001d017491
Zm00001d018947	Zm00001d032570
Zm00001d050848	Zm00001d029377
Zm00001d014361	Zm00001d043650
Zm00001d012337	Zm00001d036982
Zm00001d044828	Zm00001d012362
Zm00001d029814	Zm00001d053829
Zm00001d044640	Zm00001d014563
Zm00001d037318	Zm00001d020552
Zm00001d012022	Zm00001d039982
Zm00001d027675	Zm00001d033585
Zm00001d037779	Zm00001d051620
Zm00001d036616	Zm00001d046161
Zm00001d010672	Zm00001d036911
Zm00001d028820	Zm00001d005190
Zm00001d035020	Zm00001d048506
Zm00001d048672	Zm00001d051238
Zm00001d027982	Zm00001d007248
Zm00001d012510	Zm00001d039482
Zm00001d001852	Zm00001d035028
Zm00001d047547	Zm00001d012516
Zm00001d043989	Zm00001d008733
Zm00001d020748	Zm00001d012285
Zm00001d037949	Zm00001d013668
Zm00001d029432	Zm00001d038503
Zm00001d002072	Zm00001d011118
Zm00001d022725	Zm00001d039977
Zm00001d052591	Zm00001d012972
Zm00001d009891	Zm00001d021882
Zm00001d029707	Zm00001d029164
Zm00001d042892	Zm00001d021662
Zm00001d034977	Zm00001d018242
Zm00001d046223	Zm00001d014055
Zm00001d029647	Zm00001d027573
Zm00001d036771	Zm00001d034217
Zm00001d024906	Zm00001d028374
Zm00001d027882	Zm00001d026447
Zm00001d034521	Zm00001d027988
Zm00001d018600	Zm00001d004335
Zm00001d040067	Zm00001d011784
Zm00001d004916	Zm00001d048073
Zm00001d002774	Zm00001d042142
Zm00001d026442	Zm00001d044951
Zm00001d044018	Zm00001d002405
Zm00001d004305	Zm00001d039735
Zm00001d050277	Zm00001d047582
Zm00001d014875	Zm00001d031959
Zm00001d002283	Zm00001d053528
Zm00001d032091	Zm00001d052018
Zm00001d050507	Zm00001d011710
Zm00001d014609	Zm00001d006753
Zm00001d046803	Zm00001d052409
Zm00001d048785	Zm00001d013440
Zm00001d044752	Zm00001d020675
Zm00001d045950	Zm00001d021386
Zm00001d003986	Zm00001d045543
Zm00001d022131	Zm00001d008898
Zm00001d028216	Zm00001d008923
Zm00001d013830	Zm00001d048309
Zm00001d031601	Zm00001d026377
Zm00001d037920	Zm00001d037025
Zm00001d044622	Zm00001d031426
Zm00001d004375	Zm00001d037708
Zm00001d039414	Zm00001d041782
Zm00001d026038	Zm00001d018394
Zm00001d051383	Zm00001d049330
Zm00001d011853	Zm00001d047662
Zm00001d043429	Zm00001d040310
Zm00001d048969	Zm00001d049804
Zm00001d043026	Zm00001d032771
Zm00001d036515	Zm00001d003231
Zm00001d029745	Zm00001d044276
Zm00001d016952	Zm00001d037632
Zm00001d048441	Zm00001d029151
Zm00001d048312	Zm00001d002071
Zm00001d021177	Zm00001d029526
Zm00001d029419	Zm00001d020936
Zm00001d015092	Zm00001d017771
Zm00001d006043	Zm00001d020069
Zm00001d043904	Zm00001d026618
Zm00001d020448	Zm00001d050274
zma-MIR159a	Zm00001d003522
Zm00001d043095	Zm00001d052002
Zm00001d008756	Zm00001d029601
Zm00001d026661	Zm00001d029684
Zm00001d013744	Zm00001d047821
Zm00001d019218	Zm00001d021774
Zm00001d027386	Zm00001d007789
Zm00001d017240	Zm00001d050266
Zm00001d018982	Zm00001d005971
Zm00001d050565	Zm00001d006355
Zm00001d021862	Zm00001d026191
Zm00001d028152	Zm00001d031944
Zm00001d047560	Zm00001d023799
Zm00001d046178	Zm00001d036664
Zm00001d023378	Zm00001d026641
Zm00001d011093	Zm00001d027881
Zm00001d053587	Zm00001d045370
Zm00001d045661	Zm00001d002794
Zm00001d028916	Zm00001d050355
Zm00001d033132	Zm00001d002700
Zm00001d018656	Zm00001d005566
Zm00001d046342	Zm00001d034827
Zm00001d014554	Zm00001d016001
Zm00001d035604	Zm00001d016681
Zm00001d023267	Zm00001d032448
Zm00001d034091	Zm00001d004357
Zm00001d026308	Zm00001d034435
Zm00001d004889	Zm00001d037688
Zm00001d037794	Zm00001d044087
Zm00001d014641	Zm00001d023377
Zm00001d006495	Zm00001d038473
Zm00001d020757	Zm00001d019177
Zm00001d016613	Zm00001d003966
Zm00001d037799	Zm00001d042243
Zm00001d051525	Zm00001d035005
Zm00001d052972	Zm00001d035400
Zm00001d013130	Zm00001d003754
Zm00001d010209	Zm00001d046792
Zm00001d040681	Zm00001d021957
Zm00001d045456	Zm00001d045778
Zm00001d002038	Zm00001d035214
Zm00001d016755	Zm00001d051022
Zm00001d040297	Zm00001d044904
Zm00001d033379	Zm00001d038081
Zm00001d018629	Zm00001d052628
Zm00001d047447	Zm00001d017364
Zm00001d040467	Zm00001d021242
Zm00001d013844	Zm00001d013918
Zm00001d043257	Zm00001d044132
Zm00001d042932	Zm00001d006051
Zm00001d050907	Zm00001d029052
Zm00001d020653	Zm00001d038910
Zm00001d020794	Zm00001d043096
Zm00001d049174	Zm00001d027443
Zm00001d036650	Zm00001d033286
Zm00001d041484	Zm00001d008974
Zm00001d006207	Zm00001d052518
Zm00001d015064	Zm00001d013200
Zm00001d040517	Zm00001d019184
Zm00001d012746	Zm00001d010001
Zm00001d030253	Zm00001d039394
Zm00001d003430	Zm00001d017438
Zm00001d035038	Zm00001d048230
Zm00001d033234	Zm00001d038585
Zm00001d012432	Zm00001d040795
Zm00001d037751	Zm00001d013220
Zm00001d042766	Zm00001d048907
Zm00001d050227	Zm00001d020358
Zm00001d002851	Zm00001d052038
Zm00001d042337	Zm00001d053568
Zm00001d006574	Zm00001d040107
Zm00001d022326	Zm00001d043467
Zm00001d036750	Zm00001d012775
Zm00001d045630	Zm00001d007411
Zm00001d027421	Zm00001d003311
Zm00001d017659	Zm00001d031638
Zm00001d022628	Zm00001d032937
Zm00001d016180	Zm00001d025896
Zm00001d042096	Zm00001d010381
Zm00001d043837	Zm00001d032688
Zm00001d031167	Zm00001d008071
Zm00001d043523	Zm00001d020268
Zm00001d018157	Zm00001d021591
Zm00001d042954	Zm00001d053859
Zm00001d010204	Zm00001d010507
Zm00001d052760	Zm00001d020774
Zm00001d002669	Zm00001d005740
Zm00001d008153	Zm00001d015777
Zm00001d033592	Zm00001d023269
Zm00001d009459	Zm00001d054009
Zm00001d042558	Zm00001d045055
Zm00001d007233	Zm00001d009475
Zm00001d014916	Zm00001d020656
Zm00001d003861	Zm00001d026435
Zm00001d022636	Zm00001d025379
Zm00001d017186	Zm00001d017817
Zm00001d034417	Zm00001d022067
Zm00001d033615	Zm00001d036762
Zm00001d023329	Zm00001d043741
Zm00001d046586	Zm00001d007869
Zm00001d012045	Zm00001d028185
Zm00001d003175	Zm00001d030346
Zm00001d005383	Zm00001d040111
Zm00001d012291	Zm00001d011657
Zm00001d035553	Zm00001d053759
Zm00001d015142	Zm00001d018941
Zm00001d008452	Zm00001d035992
Zm00001d011799	Zm00001d019043
Zm00001d009778	Zm00001d038471
Zm00001d031580	Zm00001d010184
Zm00001d045048	Zm00001d028973
Zm00001d031555	Zm00001d006591
Zm00001d023097	Zm00001d043941
Zm00001d037141	Zm00001d031310
Zm00001d011242	Zm00001d048294
Zm00001d030165	Zm00001d022420
Zm00001d029680	Zm00001d044289
Zm00001d028708	Zm00001d020673
Zm00001d027746	Zm00001d044854
Zm00001d024885	Zm00001d026665
Zm00001d024713	Zm00001d051863
Zm00001d028153	Zm00001d017947
Zm00001d041608	Zm00001d021303
Zm00001d050443	Zm00001d053215
Zm00001d050837	Zm00001d012473
Zm00001d053060	Zm00001d048131
Zm00001d016301	Zm00001d042862
Zm00001d005399	Zm00001d038918
Zm00001d015759	Zm00001d013069
Zm00001d013728	Zm00001d029531
Zm00001d048683	Zm00001d012258
Zm00001d043181	Zm00001d049544
Zm00001d023677	Zm00001d039313
Zm00001d012712	Zm00001d035600
Zm00001d024784	Zm00001d047207
Zm00001d031224	Zm00001d039991
Zm00001d005039	Zm00001d020763
Zm00001d006097	Zm00001d008693
Zm00001d026383	Zm00001d036429
Zm00001d023757	Zm00001d015448
Zm00001d013804	Zm00001d032893
Zm00001d038303	Zm00001d038388
Zm00001d001865	Zm00001d042276
Zm00001d042978	Zm00001d048515
Zm00001d016379	Zm00001d034467
Zm00001d021936	Zm00001d010763
Zm00001d009762	Zm00001d015387
Zm00001d049824	Zm00001d010956
Zm00001d037061	Zm00001d046112
Zm00001d052173	Zm00001d052163
Zm00001d052985	Zm00001d037628
Zm00001d016216	Zm00001d033857
Zm00001d020434	Zm00001d002083
Zm00001d019240	Zm00001d022151
Zm00001d042753	Zm00001d027345
Zm00001d038766	Zm00001d039492
Zm00001d020932	Zm00001d026061
Zm00001d021746	Zm00001d021826
Zm00001d035568	Zm00001d005699
Zm00001d003315	Zm00001d022099
Zm00001d052605	Zm00001d002286
Zm00001d013409	Zm00001d017545
Zm00001d033863	Zm00001d033319
Zm00001d005698	Zm00001d039187
Zm00001d000734	Zm00001d038403
Zm00001d003635	Zm00001d042307
Zm00001d039077	Zm00001d013956
Zm00001d015335	Zm00001d005661
Zm00001d022252	Zm00001d036646
Zm00001d043710	Zm00001d033957
Zm00001d034257	Zm00001d021412
Zm00001d010825	Zm00001d050735
Zm00001d021345	Zm00001d036550
Zm00001d010621	Zm00001d020627
Zm00001d010180	Zm00001d013210
Zm00001d005169	Zm00001d017912
Zm00001d051956	Zm00001d029856
Zm00001d025846	Zm00001d005874
Zm00001d047701	Zm00001d006180
Zm00001d050948	Zm00001d025704
Zm00001d013506	Zm00001d000842
Zm00001d037847	Zm00001d003501
Zm00001d047771	Zm00001d021616
Zm00001d047640	Zm00001d022081
Zm00001d013536	Zm00001d031880
Zm00001d003774	Zm00001d025831
	Zm00001d018323
	Zm00001d037354
	Zm00001d019701
	Zm00001d010390
	Zm00001d020780
	Zm00001d028416
	Zm00001d009604
	Zm00001d051329
	Zm00001d031737
	Zm00001d020707
	Zm00001d017480
	Zm00001d004480
	Zm00001d033782
	Zm00001d047820
	Zm00001d037148
	Zm00001d009090
	Zm00001d005109
	Zm00001d038593
	Zm00001d039567
	Zm00001d021949
	Zm00001d029438
	Zm00001d040089
	Zm00001d049659
	Zm00001d045420
	Zm00001d032517
	Zm00001d045527
	Zm00001d014198
	Zm00001d003499
	Zm00001d016851
	Zm00001d047329
	Zm00001d017990
	Zm00001d022210
	Zm00001d026720
	Zm00001d003930
	Zm00001d035865
	Zm00001d045398
	Zm00001d053740
	Zm00001d014226
	Zm00001d006029
	Zm00001d020492
	Zm00001d031325
	Zm00001d021035
	Zm00001d008805
	Zm00001d005989
	Zm00001d037340
	Zm00001d021971
	Zm00001d014583
	Zm00001d026271
	Zm00001d033664
	Zm00001d011955
	Zm00001d013810
	Zm00001d002200
	Zm00001d003777
	Zm00001d024148
	Zm00001d009969
	Zm00001d042902
	Zm00001d031586
	Zm00001d013331
	Zm00001d015670
	Zm00001d029506
	Zm00001d046340
	Zm00001d025148
	Zm00001d034898
	Zm00001d036784
	Zm00001d002784
	Zm00001d046314
	Zm00001d049719
	Zm00001d012330
	Zm00001d049359
	Zm00001d000640
	Zm00001d007901
	Zm00001d031476
	Zm00001d011826
	Zm00001d002348
	Zm00001d020976
	Zm00001d026367
	Zm00001d049545
	Zm00001d018017
	Zm00001d048582
	Zm00001d032902
	Zm00001d028889
	Zm00001d051788
	Zm00001d007457
	Zm00001d051739
	Zm00001d045204
	Zm00001d006754
	Zm00001d053839
	Zm00001d041258
	Zm00001d034469
	Zm00001d009886
	Zm00001d008817
	Zm00001d021360
	Zm00001d039566
	ENSRNA049463813
	Zm00001d016648
	Zm00001d031194
	Zm00001d048389
	Zm00001d025126
	Zm00001d049595
	Zm00001d022617
	Zm00001d051503
	Zm00001d025519
	Zm00001d006883
	Zm00001d047342
	Zm00001d045357
	Zm00001d053213
	Zm00001d042607
	Zm00001d015133
	Zm00001d039786
	Zm00001d041660
	Zm00001d021985
	Zm00001d040836
	Zm00001d013343
	Zm00001d048930
	Zm00001d028258
	Zm00001d022464
	Zm00001d034497
	Zm00001d051410
	Zm00001d048914
	Zm00001d015742
	Zm00001d005609
	Zm00001d010651
	Zm00001d025035
	Zm00001d001100
	Zm00001d043141
	Zm00001d017911
	Zm00001d008968
	Zm00001d026920
	Zm00001d023568
	Zm00001d027286
	Zm00001d018543
	Zm00001d003809
	Zm00001d019227
	Zm00001d001781
	Zm00001d047346
	Zm00001d022494
	Zm00001d011639
	Zm00001d031760
	Zm00001d006697
	Zm00001d013191
	Zm00001d005678
	Zm00001d018206
	Zm00001d035556
	Zm00001d026791
	ENSRNA049466605
	Zm00001d011241
	Zm00001d005895
	Zm00001d031464
	Zm00001d013185
	Zm00001d049989
	Zm00001d039031
	Zm00001d053181
	Zm00001d011895
	Zm00001d003993
	Zm00001d023673
	Zm00001d047618
	Zm00001d043450
	Zm00001d051411
