# Supplementary material for: Natural variation in ZmNRT2.5 modulates husk leaf width and promotes seed protein content in maize
Source: Plant Biotechnol J. 2025 Jan 5;23(4):1039–52. doi: 10.1111/pbi.14559 (PMC11933875; doi:10.1111/pbi.14559)
Supplement: Supplementary file 9 — Table S8 Genes upregulated or downregulated in the Zmnrt2.5‐1 mutant under the LN condition relative to the wild type. [file PBI-23-1039-s010.xlsx]

## Sheet: Sheet1
Table S8. Genes upregulated or downregulated in the Zmnrt2.5-1 mutant under the LN condition relative to the wild type
Down-regulated DEGs (n = 888)	Up-regulated DEGs (n = 1,101)
Zm00001d047253	Zm00001d003247
Zm00001d048705	Zm00001d013003
Zm00001d015212	Zm00001d016255
Zm00001d003730	Zm00001d019163
Zm00001d045268	Zm00001d024897
Zm00001d012276	Zm00001d047503
Zm00001d008249	Zm00001d045311
Zm00001d012743	Zm00001d036575
Zm00001d002726	Zm00001d010380
Zm00001d023810	Zm00001d008812
Zm00001d012837	Zm00001d003306
Zm00001d021000	Zm00001d038846
Zm00001d044246	Zm00001d023294
Zm00001d007862	Zm00001d021668
Zm00001d016723	Zm00001d042609
Zm00001d050100	Zm00001d033369
Zm00001d002599	Zm00001d034839
Zm00001d033020	Zm00001d028129
Zm00001d013268	Zm00001d005798
Zm00001d042930	Zm00001d017147
Zm00001d034112	Zm00001d047663
Zm00001d049190	Zm00001d029102
Zm00001d019045	Zm00001d046952
Zm00001d026291	Zm00001d034558
Zm00001d022338	Zm00001d009146
Zm00001d052323	Zm00001d013319
Zm00001d030656	Zm00001d016705
Zm00001d023311	Zm00001d014949
Zm00001d044540	Zm00001d040029
Zm00001d046591	Zm00001d051908
Zm00001d046995	Zm00001d028574
Zm00001d008218	Zm00001d024477
Zm00001d012423	Zm00001d005978
Zm00001d051591	Zm00001d028750
Zm00001d021300	Zm00001d022069
Zm00001d028317	Zm00001d037894
Zm00001d041105	Zm00001d016248
Zm00001d043164	Zm00001d008271
Zm00001d010840	Zm00001d052660
Zm00001d049276	Zm00001d039066
Zm00001d022421	Zm00001d034551
Zm00001d031344	Zm00001d052684
Zm00001d052855	Zm00001d008422
Zm00001d033112	Zm00001d043205
Zm00001d044290	Zm00001d038618
Zm00001d003172	Zm00001d012199
Zm00001d032923	Zm00001d033167
Zm00001d037898	Zm00001d002451
Zm00001d003945	Zm00001d012401
Zm00001d022475	Zm00001d005818
Zm00001d022286	Zm00001d017782
Zm00001d001864	Zm00001d046925
Zm00001d020267	Zm00001d052682
Zm00001d030614	Zm00001d039283
Zm00001d048634	Zm00001d028367
Zm00001d034047	Zm00001d032659
Zm00001d039589	Zm00001d047492
Zm00001d026222	Zm00001d034283
Zm00001d027965	Zm00001d042598
Zm00001d025136	Zm00001d044142
Zm00001d018441	Zm00001d018090
Zm00001d023901	Zm00001d048901
Zm00001d004810	Zm00001d033917
Zm00001d041353	Zm00001d005804
Zm00001d019283	Zm00001d045125
Zm00001d028243	Zm00001d042059
Zm00001d052749	Zm00001d023700
Zm00001d033790	Zm00001d028344
Zm00001d011427	Zm00001d006016
Zm00001d011615	Zm00001d009660
Zm00001d042362	Zm00001d020496
Zm00001d030230	Zm00001d030316
Zm00001d047516	Zm00001d023443
Zm00001d010406	Zm00001d052224
Zm00001d012238	Zm00001d026223
Zm00001d002330	Zm00001d044022
Zm00001d039685	Zm00001d010798
Zm00001d033039	Zm00001d037724
Zm00001d034074	Zm00001d031745
Zm00001d026015	Zm00001d038270
Zm00001d010049	Zm00001d038126
Zm00001d031569	Zm00001d010871
Zm00001d020664	Zm00001d044045
Zm00001d017883	Zm00001d017486
Zm00001d037513	Zm00001d002096
Zm00001d004139	Zm00001d008200
Zm00001d018742	Zm00001d023669
Zm00001d005789	Zm00001d029529
Zm00001d050061	Zm00001d003509
Zm00001d048086	Zm00001d037769
Zm00001d039218	Zm00001d029934
Zm00001d026063	Zm00001d046357
Zm00001d028401	Zm00001d042388
Zm00001d044261	Zm00001d041801
Zm00001d035963	Zm00001d017275
Zm00001d005624	Zm00001d044184
Zm00001d048055	Zm00001d031653
Zm00001d051600	Zm00001d020963
Zm00001d013410	Zm00001d049554
Zm00001d045554	Zm00001d018061
Zm00001d021583	Zm00001d037684
Zm00001d027337	Zm00001d034505
Zm00001d002325	Zm00001d047045
Zm00001d012560	Zm00001d029620
Zm00001d044008	Zm00001d051511
Zm00001d046838	Zm00001d038862
Zm00001d033421	Zm00001d043125
Zm00001d014993	Zm00001d031734
Zm00001d025241	Zm00001d037453
Zm00001d020580	Zm00001d020685
Zm00001d042527	Zm00001d031290
Zm00001d013542	Zm00001d047290
Zm00001d018977	Zm00001d023559
Zm00001d044812	Zm00001d013984
Zm00001d007445	Zm00001d021268
Zm00001d035960	Zm00001d018825
Zm00001d038131	Zm00001d042886
Zm00001d019852	Zm00001d010661
Zm00001d002607	Zm00001d034673
Zm00001d041672	Zm00001d051365
Zm00001d039718	Zm00001d008956
Zm00001d049619	Zm00001d005016
Zm00001d022176	Zm00001d044713
Zm00001d053395	Zm00001d053817
Zm00001d033859	Zm00001d052683
Zm00001d051235	Zm00001d033228
Zm00001d048709	Zm00001d028601
Zm00001d006456	Zm00001d005726
Zm00001d025406	Zm00001d044668
Zm00001d045535	Zm00001d003009
Zm00001d039994	Zm00001d044088
Zm00001d043909	Zm00001d005998
Zm00001d040147	Zm00001d045391
Zm00001d013566	Zm00001d039338
Zm00001d033919	Zm00001d038304
Zm00001d032719	Zm00001d003840
Zm00001d031678	Zm00001d013202
Zm00001d025354	Zm00001d042665
Zm00001d032961	Zm00001d021282
Zm00001d028840	Zm00001d038408
Zm00001d012166	Zm00001d036951
Zm00001d027288	Zm00001d021192
Zm00001d035764	Zm00001d004220
Zm00001d010039	Zm00001d047418
Zm00001d023492	Zm00001d017606
Zm00001d037371	Zm00001d053825
Zm00001d013654	Zm00001d012578
Zm00001d045507	Zm00001d051913
Zm00001d016080	Zm00001d012591
Zm00001d018531	Zm00001d018487
Zm00001d048536	Zm00001d023510
Zm00001d014918	Zm00001d010565
Zm00001d014793	Zm00001d016501
Zm00001d049469	Zm00001d002545
Zm00001d008327	Zm00001d035086
Zm00001d045354	Zm00001d027957
Zm00001d020585	Zm00001d049768
Zm00001d038475	Zm00001d027929
Zm00001d004083	Zm00001d038907
Zm00001d014764	Zm00001d029922
Zm00001d048178	Zm00001d047159
Zm00001d013392	Zm00001d003866
Zm00001d010656	Zm00001d044747
Zm00001d051102	Zm00001d014325
Zm00001d029983	Zm00001d035475
Zm00001d030101	Zm00001d017065
Zm00001d037492	Zm00001d027258
Zm00001d036455	Zm00001d002576
Zm00001d008326	Zm00001d018571
Zm00001d015802	Zm00001d039370
Zm00001d016581	Zm00001d008540
Zm00001d026387	Zm00001d014816
Zm00001d021296	Zm00001d002025
Zm00001d031913	Zm00001d049365
Zm00001d003164	Zm00001d019053
Zm00001d031332	Zm00001d037483
Zm00001d005672	Zm00001d044253
Zm00001d041606	Zm00001d031790
Zm00001d002068	Zm00001d011131
Zm00001d051995	Zm00001d048763
Zm00001d048366	Zm00001d016128
Zm00001d023630	Zm00001d014016
Zm00001d009743	Zm00001d042314
Zm00001d042302	Zm00001d038165
Zm00001d026295	Zm00001d028056
Zm00001d006237	Zm00001d046961
Zm00001d032404	Zm00001d035013
Zm00001d041498	Zm00001d012585
Zm00001d018384	Zm00001d011487
Zm00001d008393	Zm00001d045220
Zm00001d022627	Zm00001d002075
Zm00001d040611	Zm00001d022451
Zm00001d015231	Zm00001d002549
Zm00001d043662	Zm00001d017882
Zm00001d007489	Zm00001d045155
Zm00001d044390	Zm00001d034601
Zm00001d009926	Zm00001d023264
Zm00001d048680	Zm00001d014773
Zm00001d009029	Zm00001d047165
Zm00001d005298	Zm00001d045610
Zm00001d011757	Zm00001d044211
Zm00001d023296	Zm00001d015186
Zm00001d003057	Zm00001d025229
Zm00001d044394	Zm00001d053067
Zm00001d012165	Zm00001d018973
Zm00001d022201	Zm00001d010632
Zm00001d036250	Zm00001d036283
Zm00001d019990	Zm00001d029087
Zm00001d052021	Zm00001d004588
Zm00001d037781	Zm00001d003767
Zm00001d029507	Zm00001d042262
Zm00001d003414	Zm00001d040292
Zm00001d038728	Zm00001d052185
Zm00001d041098	Zm00001d005713
Zm00001d041957	Zm00001d053151
Zm00001d021247	Zm00001d011144
Zm00001d041590	Zm00001d015310
Zm00001d006132	Zm00001d008782
Zm00001d045649	Zm00001d040621
Zm00001d025670	Zm00001d012282
Zm00001d034206	Zm00001d042874
Zm00001d028210	Zm00001d002489
Zm00001d027760	Zm00001d018529
Zm00001d002175	Zm00001d011669
Zm00001d008053	Zm00001d049743
Zm00001d036360	Zm00001d040613
Zm00001d016913	Zm00001d017422
Zm00001d009374	Zm00001d023265
Zm00001d011834	Zm00001d008925
Zm00001d042639	Zm00001d012285
Zm00001d044420	Zm00001d016299
Zm00001d033861	Zm00001d043515
Zm00001d037666	Zm00001d017118
Zm00001d002441	Zm00001d002079
Zm00001d018976	Zm00001d021813
Zm00001d025762	Zm00001d043912
Zm00001d022028	Zm00001d046568
Zm00001d014419	Zm00001d040534
Zm00001d049916	Zm00001d026398
Zm00001d021395	Zm00001d044686
Zm00001d037988	Zm00001d052435
Zm00001d026350	Zm00001d025860
Zm00001d018201	Zm00001d026633
Zm00001d026415	Zm00001d016860
Zm00001d034212	Zm00001d039735
Zm00001d052972	Zm00001d021836
Zm00001d053735	Zm00001d054015
Zm00001d016662	Zm00001d038780
Zm00001d028510	Zm00001d017383
Zm00001d037975	Zm00001d048066
Zm00001d010611	Zm00001d034358
Zm00001d019461	Zm00001d047614
Zm00001d029839	Zm00001d018803
Zm00001d036558	Zm00001d005193
Zm00001d040213	Zm00001d010120
Zm00001d039596	Zm00001d018076
Zm00001d043451	Zm00001d048496
Zm00001d017644	Zm00001d017682
Zm00001d041323	Zm00001d047736
Zm00001d040193	Zm00001d037487
Zm00001d039638	Zm00001d034037
Zm00001d043841	Zm00001d020607
Zm00001d024027	Zm00001d022264
Zm00001d008321	Zm00001d010493
Zm00001d041576	Zm00001d052015
Zm00001d015213	Zm00001d035214
Zm00001d004094	Zm00001d031329
Zm00001d003427	Zm00001d045784
Zm00001d012439	Zm00001d027456
Zm00001d052606	Zm00001d026056
Zm00001d049452	Zm00001d030086
Zm00001d020544	Zm00001d013163
Zm00001d021298	Zm00001d051156
Zm00001d014168	Zm00001d028946
Zm00001d006917	Zm00001d051677
Zm00001d012479	Zm00001d049860
Zm00001d011183	Zm00001d026029
Zm00001d020147	Zm00001d002520
Zm00001d032900	Zm00001d006195
Zm00001d053202	Zm00001d023402
Zm00001d021641	Zm00001d029149
Zm00001d022153	Zm00001d018810
Zm00001d054043	Zm00001d042811
Zm00001d016070	Zm00001d053890
Zm00001d037289	Zm00001d015638
Zm00001d017823	Zm00001d021645
Zm00001d051950	Zm00001d027824
Zm00001d004649	Zm00001d050043
Zm00001d043348	Zm00001d016271
Zm00001d048105	Zm00001d033419
Zm00001d048176	Zm00001d027859
Zm00001d035783	Zm00001d026447
Zm00001d047687	Zm00001d033457
Zm00001d003667	Zm00001d011969
Zm00001d008242	Zm00001d002005
Zm00001d045519	Zm00001d044183
Zm00001d026737	Zm00001d024004
Zm00001d051965	Zm00001d029349
Zm00001d041495	Zm00001d014282
Zm00001d051151	Zm00001d047573
Zm00001d027304	Zm00001d048494
Zm00001d018746	Zm00001d031545
Zm00001d022473	Zm00001d013573
Zm00001d049407	Zm00001d034160
Zm00001d018415	Zm00001d011938
Zm00001d023587	Zm00001d017837
Zm00001d006511	Zm00001d003993
Zm00001d012935	Zm00001d005813
Zm00001d004929	Zm00001d014667
Zm00001d017387	Zm00001d033386
Zm00001d030782	Zm00001d034380
Zm00001d013895	Zm00001d044219
Zm00001d011192	Zm00001d033575
Zm00001d019387	Zm00001d040148
Zm00001d038481	Zm00001d013571
Zm00001d015221	Zm00001d001338
Zm00001d003779	Zm00001d007442
Zm00001d027588	Zm00001d028693
Zm00001d040312	Zm00001d009174
Zm00001d005776	Zm00001d004927
Zm00001d038487	Zm00001d043399
Zm00001d038334	Zm00001d006211
Zm00001d024094	Zm00001d020519
Zm00001d020578	Zm00001d029091
Zm00001d019641	Zm00001d027520
Zm00001d028796	Zm00001d038691
Zm00001d051864	Zm00001d029164
Zm00001d005696	Zm00001d006828
Zm00001d051513	Zm00001d052118
Zm00001d039684	Zm00001d048135
Zm00001d028195	Zm00001d034521
Zm00001d013166	Zm00001d031267
Zm00001d021883	Zm00001d010075
Zm00001d053070	Zm00001d012557
Zm00001d052201	Zm00001d018494
Zm00001d039579	Zm00001d048479
Zm00001d030995	Zm00001d048373
Zm00001d022097	Zm00001d012898
Zm00001d028749	Zm00001d020861
Zm00001d018482	Zm00001d035597
Zm00001d038742	Zm00001d048537
Zm00001d000707	Zm00001d049171
Zm00001d010755	Zm00001d003125
Zm00001d028826	Zm00001d017684
Zm00001d033518	Zm00001d031673
Zm00001d047451	Zm00001d041332
Zm00001d015086	Zm00001d050557
Zm00001d033467	Zm00001d021654
Zm00001d044495	Zm00001d015204
Zm00001d017045	Zm00001d003833
Zm00001d029573	Zm00001d039010
Zm00001d008779	Zm00001d003459
Zm00001d029757	Zm00001d014007
Zm00001d001885	Zm00001d019704
Zm00001d002343	Zm00001d022188
Zm00001d038773	Zm00001d026642
Zm00001d018461	Zm00001d044078
Zm00001d042051	Zm00001d008529
Zm00001d013165	Zm00001d002798
Zm00001d049715	Zm00001d042761
Zm00001d017718	Zm00001d023899
Zm00001d004282	Zm00001d007077
Zm00001d051541	Zm00001d002754
Zm00001d033738	Zm00001d024778
Zm00001d020892	Zm00001d046005
Zm00001d017871	Zm00001d024222
Zm00001d042137	Zm00001d014722
Zm00001d044250	Zm00001d036706
Zm00001d023295	Zm00001d015810
Zm00001d018404	Zm00001d047554
Zm00001d042150	Zm00001d027649
Zm00001d011901	Zm00001d010159
Zm00001d013258	Zm00001d017287
Zm00001d021799	Zm00001d023366
Zm00001d041873	Zm00001d015319
Zm00001d053091	Zm00001d001868
Zm00001d014723	Zm00001d012047
Zm00001d021241	Zm00001d045394
Zm00001d030982	Zm00001d008226
Zm00001d028169	Zm00001d013119
Zm00001d026300	Zm00001d039866
Zm00001d012752	Zm00001d033878
Zm00001d042917	Zm00001d048925
Zm00001d027606	Zm00001d019049
Zm00001d046330	Zm00001d021978
Zm00001d027515	Zm00001d043039
Zm00001d044228	Zm00001d025055
Zm00001d035922	Zm00001d019147
Zm00001d027883	Zm00001d003775
Zm00001d034702	Zm00001d040111
Zm00001d008488	Zm00001d014852
Zm00001d005460	Zm00001d053925
Zm00001d043240	Zm00001d019698
Zm00001d016674	Zm00001d008211
Zm00001d031751	Zm00001d011195
Zm00001d047302	Zm00001d009280
Zm00001d045171	Zm00001d003839
Zm00001d048104	Zm00001d017863
Zm00001d003058	Zm00001d050121
Zm00001d008585	Zm00001d024941
Zm00001d025973	Zm00001d012304
Zm00001d010008	Zm00001d033150
Zm00001d020182	Zm00001d036736
Zm00001d053272	Zm00001d038526
Zm00001d007799	Zm00001d040113
Zm00001d023283	Zm00001d008564
Zm00001d007475	Zm00001d049948
Zm00001d051001	Zm00001d020530
Zm00001d026469	Zm00001d003181
Zm00001d029243	Zm00001d042114
Zm00001d002312	Zm00001d015201
Zm00001d013357	Zm00001d052170
Zm00001d002316	Zm00001d016164
Zm00001d040201	Zm00001d025445
Zm00001d021442	Zm00001d048957
Zm00001d008965	Zm00001d028651
Zm00001d048568	Zm00001d009475
Zm00001d043225	Zm00001d045527
Zm00001d021200	Zm00001d025434
Zm00001d042528	Zm00001d010651
Zm00001d018430	Zm00001d052209
Zm00001d043071	Zm00001d035662
Zm00001d054044	Zm00001d003715
Zm00001d052734	Zm00001d038860
Zm00001d022625	Zm00001d015811
Zm00001d048233	Zm00001d047480
Zm00001d033541	Zm00001d042482
Zm00001d015064	Zm00001d035543
Zm00001d028409	Zm00001d039715
Zm00001d043325	Zm00001d020781
Zm00001d041536	Zm00001d053442
Zm00001d013468	Zm00001d032603
Zm00001d031463	Zm00001d006823
Zm00001d029647	Zm00001d020926
Zm00001d011764	Zm00001d053568
Zm00001d048065	Zm00001d047768
Zm00001d039385	Zm00001d045111
Zm00001d006473	Zm00001d029820
Zm00001d028538	Zm00001d052733
Zm00001d010818	Zm00001d031861
Zm00001d046485	Zm00001d013033
Zm00001d044388	Zm00001d047463
Zm00001d014885	Zm00001d002762
Zm00001d007630	Zm00001d020486
Zm00001d044644	Zm00001d045370
Zm00001d048127	Zm00001d013551
Zm00001d039179	Zm00001d049651
Zm00001d038667	Zm00001d040067
Zm00001d000706	Zm00001d008407
Zm00001d037920	Zm00001d051140
Zm00001d026353	Zm00001d043474
Zm00001d011349	Zm00001d021526
Zm00001d011776	Zm00001d014463
Zm00001d024947	Zm00001d013568
Zm00001d004489	Zm00001d042210
Zm00001d025234	Zm00001d017998
Zm00001d052799	Zm00001d006688
Zm00001d029853	Zm00001d008210
Zm00001d038153	Zm00001d020332
Zm00001d045940	Zm00001d009603
Zm00001d007200	Zm00001d042211
Zm00001d015011	Zm00001d023933
Zm00001d048663	Zm00001d027367
Zm00001d023801	Zm00001d048841
Zm00001d050914	Zm00001d005748
Zm00001d031687	Zm00001d007097
Zm00001d033975	Zm00001d013135
Zm00001d039086	Zm00001d004209
Zm00001d028400	Zm00001d015095
Zm00001d008631	Zm00001d019629
Zm00001d025984	Zm00001d033872
Zm00001d013098	Zm00001d040362
Zm00001d032808	Zm00001d014200
Zm00001d012606	Zm00001d014157
Zm00001d009085	Zm00001d007514
Zm00001d021505	Zm00001d026156
Zm00001d031311	Zm00001d037768
Zm00001d052532	Zm00001d007079
Zm00001d026096	Zm00001d040028
Zm00001d028820	Zm00001d020371
Zm00001d025556	Zm00001d053939
Zm00001d017962	Zm00001d021340
Zm00001d011716	Zm00001d043723
Zm00001d012320	Zm00001d023122
Zm00001d021469	Zm00001d039363
Zm00001d025799	Zm00001d021122
Zm00001d008493	Zm00001d016874
Zm00001d013663	Zm00001d017545
Zm00001d039261	Zm00001d049954
Zm00001d007254	Zm00001d039139
Zm00001d053322	Zm00001d034356
Zm00001d010877	Zm00001d037610
Zm00001d044426	Zm00001d052837
Zm00001d018915	Zm00001d044763
Zm00001d019813	Zm00001d042503
Zm00001d038113	Zm00001d040807
Zm00001d044267	Zm00001d024963
Zm00001d027275	Zm00001d047939
Zm00001d028705	Zm00001d027504
Zm00001d052386	Zm00001d037631
Zm00001d010416	Zm00001d033280
Zm00001d018206	Zm00001d016743
Zm00001d012738	Zm00001d022464
Zm00001d040650	Zm00001d048344
Zm00001d029254	Zm00001d038913
Zm00001d032806	Zm00001d002928
Zm00001d024134	Zm00001d013443
Zm00001d018600	Zm00001d020794
Zm00001d038198	Zm00001d016388
Zm00001d021903	Zm00001d044083
Zm00001d009349	Zm00001d023252
Zm00001d024170	Zm00001d006713
Zm00001d020683	Zm00001d049650
Zm00001d043478	Zm00001d053066
Zm00001d020863	Zm00001d026012
Zm00001d035713	Zm00001d038795
Zm00001d054012	Zm00001d032710
Zm00001d023330	Zm00001d004018
Zm00001d025908	Zm00001d029438
Zm00001d038948	Zm00001d039713
Zm00001d021746	Zm00001d014083
Zm00001d051440	Zm00001d029052
Zm00001d009183	Zm00001d010586
Zm00001d042498	Zm00001d018429
Zm00001d024017	Zm00001d020614
Zm00001d034025	Zm00001d038066
Zm00001d048968	Zm00001d027846
Zm00001d023604	Zm00001d043782
Zm00001d003107	Zm00001d010061
Zm00001d010813	Zm00001d006756
Zm00001d029193	Zm00001d035236
Zm00001d047712	Zm00001d031345
Zm00001d007764	Zm00001d004894
Zm00001d038647	Zm00001d024273
Zm00001d044122	Zm00001d013615
Zm00001d017597	Zm00001d022241
Zm00001d051344	Zm00001d051362
Zm00001d013495	Zm00001d005816
Zm00001d003143	Zm00001d049684
Zm00001d052083	Zm00001d003751
Zm00001d038283	Zm00001d040060
Zm00001d048299	Zm00001d011050
Zm00001d022218	Zm00001d015767
Zm00001d049573	Zm00001d005970
Zm00001d017046	Zm00001d040629
Zm00001d028232	Zm00001d007609
Zm00001d014674	Zm00001d043444
Zm00001d019240	Zm00001d037868
Zm00001d051110	Zm00001d038167
Zm00001d019185	Zm00001d003470
Zm00001d027471	Zm00001d018085
Zm00001d010207	Zm00001d014790
Zm00001d038034	Zm00001d050393
Zm00001d047013	Zm00001d042655
Zm00001d026662	Zm00001d021605
Zm00001d043923	Zm00001d038695
Zm00001d012771	Zm00001d010859
Zm00001d044081	Zm00001d016952
Zm00001d026684	Zm00001d036925
Zm00001d053798	Zm00001d042376
Zm00001d044547	Zm00001d023461
Zm00001d006788	Zm00001d022277
Zm00001d011660	Zm00001d045398
Zm00001d049716	Zm00001d013071
Zm00001d047124	Zm00001d053188
Zm00001d033362	Zm00001d040286
Zm00001d017121	Zm00001d023529
Zm00001d012674	Zm00001d008452
Zm00001d029809	Zm00001d044389
Zm00001d016786	Zm00001d008133
Zm00001d040680	Zm00001d042483
Zm00001d018862	Zm00001d041405
Zm00001d052540	Zm00001d020133
Zm00001d023266	Zm00001d027366
Zm00001d039293	Zm00001d007394
Zm00001d009997	Zm00001d044951
Zm00001d043766	Zm00001d049834
Zm00001d004460	Zm00001d049071
Zm00001d035913	Zm00001d028718
Zm00001d003059	Zm00001d026665
Zm00001d033884	Zm00001d036499
Zm00001d053612	Zm00001d043784
Zm00001d030361	Zm00001d048694
Zm00001d008583	Zm00001d050518
Zm00001d037815	Zm00001d042863
Zm00001d031303	Zm00001d045405
Zm00001d014451	Zm00001d030989
Zm00001d004004	Zm00001d036700
Zm00001d048229	Zm00001d005087
Zm00001d041414	Zm00001d043087
Zm00001d004339	Zm00001d007166
Zm00001d010634	Zm00001d007274
Zm00001d042445	Zm00001d043156
Zm00001d047447	Zm00001d013724
Zm00001d048411	Zm00001d016873
Zm00001d033213	Zm00001d051598
Zm00001d010275	Zm00001d053103
Zm00001d030083	Zm00001d013170
Zm00001d038251	Zm00001d037474
Zm00001d037818	Zm00001d020236
Zm00001d022725	Zm00001d029778
Zm00001d024637	Zm00001d038490
Zm00001d018028	Zm00001d043390
Zm00001d007534	Zm00001d038442
Zm00001d020021	Zm00001d029447
Zm00001d050690	Zm00001d031725
Zm00001d037480	Zm00001d008072
Zm00001d052777	Zm00001d004055
Zm00001d013661	Zm00001d031802
Zm00001d028471	Zm00001d003884
Zm00001d049724	Zm00001d052856
Zm00001d030527	Zm00001d041387
Zm00001d033834	Zm00001d032897
Zm00001d045327	Zm00001d031556
Zm00001d037425	Zm00001d027492
Zm00001d013941	Zm00001d018390
Zm00001d037779	Zm00001d023190
Zm00001d002836	Zm00001d038161
Zm00001d052918	Zm00001d036918
Zm00001d050074	Zm00001d042016
Zm00001d009494	Zm00001d041800
Zm00001d003774	Zm00001d020042
Zm00001d039394	Zm00001d020872
Zm00001d011931	Zm00001d026308
Zm00001d025446	Zm00001d044662
Zm00001d022350	Zm00001d049091
Zm00001d033822	Zm00001d010052
Zm00001d048969	Zm00001d002415
Zm00001d035600	Zm00001d039414
Zm00001d002052	Zm00001d000842
Zm00001d029372	Zm00001d021901
Zm00001d017247	Zm00001d042449
Zm00001d029270	Zm00001d036676
Zm00001d025237	Zm00001d020773
Zm00001d012612	Zm00001d047260
Zm00001d030780	Zm00001d020925
Zm00001d046380	Zm00001d007231
Zm00001d026352	Zm00001d028064
Zm00001d032194	Zm00001d037136
Zm00001d050475	Zm00001d010399
Zm00001d025625	Zm00001d034107
Zm00001d012081	Zm00001d004705
Zm00001d016938	Zm00001d052776
Zm00001d027838	Zm00001d017612
Zm00001d022226	Zm00001d018086
Zm00001d031647	Zm00001d002064
Zm00001d053986	Zm00001d027851
Zm00001d031962	Zm00001d019280
Zm00001d006254	Zm00001d041352
Zm00001d018102	Zm00001d053626
Zm00001d002684	Zm00001d026271
Zm00001d028319	Zm00001d039318
Zm00001d002700	Zm00001d035556
Zm00001d037771	Zm00001d024900
Zm00001d045512	Zm00001d053094
Zm00001d019733	Zm00001d015226
Zm00001d030143	Zm00001d053432
Zm00001d006255	Zm00001d002971
Zm00001d048960	Zm00001d018962
Zm00001d018652	Zm00001d050865
Zm00001d044548	Zm00001d011417
Zm00001d020881	Zm00001d021882
Zm00001d037254	Zm00001d018414
Zm00001d017702	Zm00001d022102
Zm00001d036837	Zm00001d009927
Zm00001d044320	Zm00001d013406
Zm00001d037675	Zm00001d009549
Zm00001d025996	Zm00001d024893
Zm00001d036044	Zm00001d001907
Zm00001d049824	Zm00001d002564
Zm00001d004389	Zm00001d014405
Zm00001d017878	Zm00001d039997
Zm00001d035317	Zm00001d018178
Zm00001d040681	Zm00001d032450
Zm00001d019525	Zm00001d044004
Zm00001d011208	Zm00001d053715
Zm00001d009820	Zm00001d023865
Zm00001d004856	Zm00001d002782
Zm00001d003804	Zm00001d022314
Zm00001d010972	Zm00001d047913
Zm00001d010763	Zm00001d015485
Zm00001d003099	Zm00001d010540
Zm00001d053207	Zm00001d012485
Zm00001d048682	Zm00001d007820
Zm00001d021946	Zm00001d027894
Zm00001d005173	Zm00001d036489
Zm00001d003239	Zm00001d036889
Zm00001d026915	Zm00001d002956
Zm00001d051697	Zm00001d011543
Zm00001d036804	Zm00001d023799
Zm00001d016613	Zm00001d013849
Zm00001d007518	Zm00001d024885
Zm00001d027353	Zm00001d039991
Zm00001d042499	Zm00001d015470
Zm00001d037947	Zm00001d016974
Zm00001d005591	Zm00001d038772
Zm00001d049848	Zm00001d025872
Zm00001d002437	Zm00001d020500
Zm00001d045106	Zm00001d017270
Zm00001d040905	Zm00001d053518
Zm00001d003251	Zm00001d002695
Zm00001d039022	Zm00001d001250
Zm00001d029701	Zm00001d033797
Zm00001d023331	Zm00001d030762
Zm00001d032481	Zm00001d044124
Zm00001d028447	Zm00001d018177
Zm00001d034989	Zm00001d043420
Zm00001d029755	Zm00001d029745
Zm00001d030575	Zm00001d042868
Zm00001d032056	Zm00001d018298
Zm00001d046790	Zm00001d036771
Zm00001d050132	Zm00001d038946
Zm00001d017907	Zm00001d042361
Zm00001d039650	Zm00001d040110
Zm00001d033863	Zm00001d048334
Zm00001d042256	Zm00001d026269
Zm00001d001472	Zm00001d029784
Zm00001d020103	Zm00001d046404
Zm00001d028362	Zm00001d042932
Zm00001d017214	Zm00001d036690
Zm00001d020552	Zm00001d023343
Zm00001d026306	Zm00001d028304
Zm00001d017603	Zm00001d052409
Zm00001d030063	Zm00001d047685
Zm00001d012212	Zm00001d005693
Zm00001d025891	Zm00001d036650
Zm00001d005917	Zm00001d039148
Zm00001d050544	Zm00001d014648
Zm00001d044293	Zm00001d047355
Zm00001d043421	Zm00001d015092
Zm00001d035568	Zm00001d028962
Zm00001d008952	Zm00001d032869
Zm00001d009958	Zm00001d012015
Zm00001d031201	Zm00001d010652
Zm00001d052738	Zm00001d025964
Zm00001d049256	Zm00001d009193
ENSRNA049466657	Zm00001d047259
Zm00001d050341	Zm00001d012426
Zm00001d038303	Zm00001d018822
Zm00001d020720	Zm00001d008923
Zm00001d041326	Zm00001d049016
Zm00001d043384	Zm00001d002796
Zm00001d051435	Zm00001d042731
Zm00001d026655	Zm00001d050365
Zm00001d014314	Zm00001d049545
Zm00001d002342	Zm00001d032582
Zm00001d031471	Zm00001d033003
Zm00001d034048	Zm00001d020470
Zm00001d005871	Zm00001d018089
Zm00001d048687	Zm00001d010143
ENSRNA049461765	Zm00001d040212
Zm00001d050104	Zm00001d034977
Zm00001d030076	Zm00001d010759
ENSRNA049458826	Zm00001d048307
Zm00001d015342	Zm00001d015599
Zm00001d008092	Zm00001d043800
Zm00001d005671	Zm00001d018827
Zm00001d016815	Zm00001d021781
Zm00001d023329	Zm00001d037632
Zm00001d003978	Zm00001d039575
Zm00001d020337	Zm00001d026021
Zm00001d014055	Zm00001d012480
Zm00001d049822	Zm00001d037735
Zm00001d026261	Zm00001d026528
Zm00001d032656	Zm00001d002849
Zm00001d002939	Zm00001d028222
Zm00001d052146	Zm00001d004292
Zm00001d042380	Zm00001d038593
ENSRNA049461590	Zm00001d003311
Zm00001d013799	Zm00001d038563
Zm00001d035467	Zm00001d042554
Zm00001d003226	Zm00001d052530
Zm00001d019269	Zm00001d029495
Zm00001d048332	Zm00001d008808
ENSRNA049475223	Zm00001d042481
Zm00001d021294	Zm00001d012045
Zm00001d006193	Zm00001d012510
Zm00001d019764	Zm00001d012746
Zm00001d048246	Zm00001d015142
Zm00001d021692	Zm00001d047671
Zm00001d005312	Zm00001d021803
Zm00001d007187	Zm00001d047942
Zm00001d028107	Zm00001d031586
Zm00001d027963	Zm00001d052173
Zm00001d037644	Zm00001d008681
Zm00001d034257	Zm00001d011365
Zm00001d041787	Zm00001d029460
ENSRNA049461556	Zm00001d023543
Zm00001d016767	Zm00001d045205
Zm00001d025993	Zm00001d005698
Zm00001d046370	Zm00001d031496
Zm00001d011559	Zm00001d021058
Zm00001d038206	Zm00001d030037
Zm00001d017621	Zm00001d020100
Zm00001d034026	Zm00001d042444
Zm00001d052058	Zm00001d048136
Zm00001d051416	Zm00001d011446
Zm00001d006098	Zm00001d021948
Zm00001d025656	Zm00001d041819
Zm00001d016693	Zm00001d034435
Zm00001d019510	Zm00001d003756
Zm00001d045384	zma-MIR528a
Zm00001d028263	Zm00001d013553
Zm00001d004763	Zm00001d029519
Zm00001d053767	Zm00001d033621
Zm00001d033916	Zm00001d009497
Zm00001d032040	Zm00001d030032
Zm00001d043535	Zm00001d048795
Zm00001d038548	Zm00001d042767
Zm00001d007549	Zm00001d032030
Zm00001d002157	Zm00001d016655
Zm00001d023447	Zm00001d020623
Zm00001d021414	Zm00001d032423
Zm00001d053569	Zm00001d034705
Zm00001d038965	Zm00001d015211
Zm00001d044329	Zm00001d046501
Zm00001d050198	Zm00001d049218
Zm00001d020656	Zm00001d001905
Zm00001d027882	Zm00001d048611
Zm00001d042828	Zm00001d013440
Zm00001d016895	Zm00001d047888
Zm00001d033615	Zm00001d036139
Zm00001d018982	Zm00001d041041
Zm00001d003765	Zm00001d028577
Zm00001d016798	Zm00001d028456
Zm00001d017423	Zm00001d002314
Zm00001d050438	Zm00001d039194
Zm00001d015457	Zm00001d014029
Zm00001d001845	Zm00001d044076
Zm00001d051525	Zm00001d020433
Zm00001d005349	Zm00001d045036
Zm00001d036616	Zm00001d002851
ENSRNA049459833	Zm00001d016342
Zm00001d011915	Zm00001d051700
Zm00001d013516	Zm00001d039492
Zm00001d006873	Zm00001d047207
Zm00001d007233	Zm00001d016982
Zm00001d012917	Zm00001d031601
Zm00001d042151	Zm00001d041467
Zm00001d026094	Zm00001d024890
Zm00001d018543	Zm00001d003635
Zm00001d005458	Zm00001d025896
Zm00001d004703	Zm00001d043458
Zm00001d021272	Zm00001d043121
Zm00001d018804	Zm00001d002144
Zm00001d007854	Zm00001d031514
Zm00001d003224	Zm00001d037903
Zm00001d015730	Zm00001d030314
Zm00001d001810	Zm00001d030165
Zm00001d010529	Zm00001d045456
Zm00001d030323	Zm00001d052163
Zm00001d038510	Zm00001d032686
Zm00001d047938	Zm00001d029468
Zm00001d027610	Zm00001d016991
Zm00001d043026	Zm00001d011413
Zm00001d052883	Zm00001d025126
Zm00001d004388	Zm00001d027345
Zm00001d016301	Zm00001d046803
Zm00001d022283	Zm00001d037708
Zm00001d033869	Zm00001d049011
Zm00001d017611	Zm00001d029707
Zm00001d014496	Zm00001d047820
Zm00001d032918	Zm00001d017364
Zm00001d030393	Zm00001d013522
Zm00001d019527	Zm00001d051082
Zm00001d025514	Zm00001d027131
Zm00001d000833	Zm00001d049161
Zm00001d007418	Zm00001d042054
Zm00001d033495	Zm00001d013614
Zm00001d023511	Zm00001d030750
Zm00001d021444	Zm00001d020583
Zm00001d020298	Zm00001d015777
Zm00001d033957	Zm00001d006883
Zm00001d043470	Zm00001d012819
Zm00001d020909	Zm00001d007420
Zm00001d023242	Zm00001d010201
Zm00001d001916	Zm00001d041437
Zm00001d027341	Zm00001d021303
Zm00001d016135	Zm00001d045204
Zm00001d007864	Zm00001d030850
Zm00001d024231	Zm00001d042613
Zm00001d014625	Zm00001d038843
Zm00001d021680	Zm00001d039270
Zm00001d039629	Zm00001d010785
Zm00001d033543	Zm00001d042182
Zm00001d015720	Zm00001d028968
Zm00001d049244	Zm00001d021288
Zm00001d006446	Zm00001d046966
	Zm00001d034407
	Zm00001d033874
	Zm00001d027755
	Zm00001d029721
	Zm00001d033473
	Zm00001d023664
	Zm00001d012527
	Zm00001d005996
	Zm00001d006078
	Zm00001d010079
	Zm00001d034365
	Zm00001d017186
	Zm00001d026563
	Zm00001d017649
	Zm00001d008734
	Zm00001d012775
	Zm00001d007327
	Zm00001d039364
	Zm00001d003850
	Zm00001d034199
	Zm00001d048348
	Zm00001d029706
	Zm00001d037113
	Zm00001d005609
	Zm00001d021711
	Zm00001d018677
	Zm00001d038874
	Zm00001d005300
	Zm00001d027802
	Zm00001d052591
	Zm00001d031807
	Zm00001d017852
	Zm00001d037107
	Zm00001d036683
	Zm00001d022130
	Zm00001d028995
	Zm00001d046765
	Zm00001d035684
	Zm00001d030945
	Zm00001d011639
	Zm00001d039648
	Zm00001d045302
	Zm00001d013810
	Zm00001d004848
	Zm00001d007035
	Zm00001d002834
	Zm00001d031810
	Zm00001d032372
	Zm00001d042169
	Zm00001d021168
	Zm00001d004523
	Zm00001d021774
	Zm00001d039256
	Zm00001d018848
	Zm00001d027335
	Zm00001d007885
	Zm00001d006650
	Zm00001d034418
	zma-MIR408b
	Zm00001d021874
	Zm00001d017559
	Zm00001d039884
	Zm00001d030676
	Zm00001d021705
	Zm00001d032177
	Zm00001d007830
	Zm00001d052639
	Zm00001d025920
	Zm00001d013918
	Zm00001d048785
	Zm00001d054049
	Zm00001d013743
	Zm00001d046580
	Zm00001d045047
	Zm00001d037751
	Zm00001d047696
	Zm00001d045513
	Zm00001d048123
	Zm00001d003930
	Zm00001d011468
	Zm00001d035135
	Zm00001d016647
	Zm00001d012292
	Zm00001d036950
	Zm00001d031971
	Zm00001d009116
	Zm00001d038585
	Zm00001d006060
	Zm00001d038990
	Zm00001d054074
	Zm00001d021249
	Zm00001d002301
	Zm00001d052740
	Zm00001d042846
	Zm00001d022154
	Zm00001d040075
	Zm00001d026454
	Zm00001d013956
	Zm00001d006687
	Zm00001d032307
	Zm00001d031325
	Zm00001d026182
	Zm00001d032069
	Zm00001d051944
	Zm00001d051569
	Zm00001d014250
	Zm00001d037608
	Zm00001d052760
	Zm00001d051689
	Zm00001d040589
	Zm00001d042096
	Zm00001d006203
	Zm00001d009331
	Zm00001d028074
	Zm00001d012109
	Zm00001d050285
	Zm00001d020780
	Zm00001d023477
	Zm00001d025401
	Zm00001d016950
	Zm00001d049364
	Zm00001d021627
	Zm00001d051956
	Zm00001d011955
	Zm00001d016379
	Zm00001d043973
	Zm00001d034469
	Zm00001d007882
	Zm00001d049308
	Zm00001d004731
	Zm00001d043586
	Zm00001d025864
	Zm00001d036703
	Zm00001d014600
	Zm00001d030897
	Zm00001d040526
	Zm00001d012022
	Zm00001d043278
	Zm00001d052480
	Zm00001d046564
	Zm00001d047247
	Zm00001d031431
	Zm00001d006329
	Zm00001d037733
	Zm00001d025221
	Zm00001d012255
	Zm00001d023677
	Zm00001d052661
	Zm00001d025360
	Zm00001d023440
	Zm00001d053859
	Zm00001d053102
	Zm00001d020876
	Zm00001d024432
	Zm00001d020787
	Zm00001d003584
	Zm00001d021360
	Zm00001d035604
	Zm00001d025167
	Zm00001d048466
	Zm00001d042178
	Zm00001d043024
	Zm00001d003981
	Zm00001d045988
	Zm00001d052064
	Zm00001d012494
	Zm00001d010956
	Zm00001d002799
	Zm00001d023568
	Zm00001d007411
	Zm00001d025807
	Zm00001d028273
	Zm00001d047293
	Zm00001d026053
	Zm00001d034745
	Zm00001d030213
	Zm00001d032578
	Zm00001d016085
	Zm00001d051896
	Zm00001d021773
	Zm00001d009936
	Zm00001d006618
	Zm00001d047582
	Zm00001d023936
	Zm00001d016898
	Zm00001d011454
	Zm00001d044153
	Zm00001d016851
	Zm00001d053365
	Zm00001d019861
	Zm00001d039898
	Zm00001d029680
	Zm00001d022101
	Zm00001d008844
	Zm00001d048508
	Zm00001d040634
	Zm00001d040112
	Zm00001d014328
	Zm00001d042935
	Zm00001d009568
	Zm00001d016561
	Zm00001d030494
	Zm00001d005177
	Zm00001d053933
	Zm00001d010676
	Zm00001d006683
	Zm00001d034596
	Zm00001d040242
	Zm00001d038312
	Zm00001d030556
	Zm00001d003569
	Zm00001d022403
	Zm00001d034333
