# Supplementary material for: Natural variation in ZmNRT2.5 modulates husk leaf width and promotes seed protein content in maize
Source: Plant Biotechnol J. 2025 Jan 5;23(4):1039–52. doi: 10.1111/pbi.14559 (PMC11933875; doi:10.1111/pbi.14559)
Supplement: Supplementary file 10 — Table S9 Seed protein content in selected Hap1 and Hap2 inbred lines. [file PBI-23-1039-s002.xlsx]

## Sheet: Sheet1
Table S9. Grain protein content in selected Hap1 and Hap2 inbred lines.
Hap1		Hap2
Line	Protein content (%)	Line	Protein content (%)
ND101	8.02	CIMBL13	10.1867
9782	8.38667	SW92E114	10.2067
BY843	9.28333	Yu87-1	10.22
IRF314	9.29667	CML170	10.3667
B73	9.45667	huangC	10.3667
CIMBL39	9.68667	GEMS10	10.41
Mo17	9.89	CIMBL79	10.4133
GEMS64	9.97	CIMBL42	10.4733
CIMBL87	10.0667	Chang72	11.0467
GEMS25	10.26	BY855	11.0733
GEMS60	10.9	GY386B	11.67
JH59	11.0233	A619	12.05
GEMS28	11.12	177	12.1267
ZHENG32	11.8833	BY815	12.4633
CML408	11.9867	CIMBL111	12.5233
CIMBL125	12.0833	dan340	12.8667
NAN21-3	12.4667	M165	12.91
GEMS53	12.6133	GY462	13.06
4F1	12.6833	BY813	13.7
Ji846	12.71	W22	13.7
