# Supplementary material for: Natural variation in ZmNRT2.5 modulates husk leaf width and promotes seed protein content in maize
Source: Plant Biotechnol J. 2025 Jan 5;23(4):1039–52. doi: 10.1111/pbi.14559 (PMC11933875; doi:10.1111/pbi.14559)
Supplement: Supplementary file 11 — Table S10 Seed protein content in the Zmnrt2.5 mutant. [file PBI-23-1039-s009.xlsx]

## Sheet: Sheet1
Table S10. Grain protein content in the Zmnrt2.5 mutant
	Protein content (%)		Protein content (%)
Wild type	12.55	Zmnrt2.5-1	8.94
	12.41		8.74
	9.46		9.85
	9.41		9.65
	10.1		6.79
	10		6.61
	8.77		8.92
	8.53		8.72
	8.54		8.3
	8.38		8.11
	8.9		8.63
	8.72		8.45
	8.12		8.02
	7.88		7.83
	9.87		8.76
	9.61		8.57
	10.47		7.9
	10.33		7.64
	8.27		8.59
	8.15		8.41
	9.49		8.26
	9.36		10.61
	9.34		10.39
	9.11		9.1
	10.49		8.96
	10.4		6.85
	10.21		6.75
	10.1		9.71
	10.53		9.45
	10.4		8.89
	9.4		8.69
	9.08		7.7
	9.54		7.53
	9.39		8.56
	9.28		8.39
	10.63		8.18
	10.45		8.06
Wild type	10	Zmnrt2.5-2	7.65
	9.91		7.37
	9.02		8.28
	8.99		8.13
	8.58		9.26
	8.51		10.91
	9.2		10.62
	9.09		10.42
	10.06		9.44
	9.84		9.33
	8.79		8.46
	9.59		8.31
	9.53		7.65
	10.11		7.52
	9.98		9.07
	9.85		8.91
	9.58		8.71
	9.58		8.61
	9.42		8.32
	8.69		8.42
	8.57		11.09
	9.32		11.03
	9.04		7.57
	9.13		7.4
	8.99		11.04
	9.72		10.9
	9.53		9.26
	10.19		9.12
	10		9.5
	9.95		9.3
	9.85		7.49
	9.63		7.35
	9.41		.
