# Supplementary material for: Natural variation in ZmNRT2.5 modulates husk leaf width and promotes seed protein content in maize
Source: Plant Biotechnol J. 2025 Jan 5;23(4):1039–52. doi: 10.1111/pbi.14559 (PMC11933875; doi:10.1111/pbi.14559)
Supplement: Supplementary file 12 — Table S11 Seed protein content in the ZD958‐Zmnrt2.5‐1 mutant. [file PBI-23-1039-s011.xlsx]

## Sheet: Sheet1
Table S11. Grain protein content in the ZD958-Zmnrt2.5 mutant
	Protein content (%)		Protein content (%)
Wild type	7.57	ZD958- Zmnrt2.5-1	8.47
	7.52		8.1
	9.89		9.05
	8.11		8.91
	8.05		9.62
	9.31		8.49
	9.02		8.47
	8.84		7.8
	8.71		7.6
	8.29		8.61
	8.13		8.45
	8.55		9.23
	8.41		9.07
	9.23		7.95
	9.11		7.73
	8.62		8.33
	8.35		8.14
	8.88		7.89
	8.66		7.7
	7.55		8.1
	8.12		8.02
	8.05		8.21
	9.11		8.16
	9.03		8.79
	9.31		8.68
	9.15		7.5
	9.01		7.28
	8.92		.
